# Supplementary material for: Sex differences in alcohol inhibits bone formation and promotes bone resorption in young male and female rats by altering intestinal flora, metabolites, and bone microenvironment
Source: PLoS One. 2025 May 8;20(5):e0323222. doi: 10.1371/journal.pone.0323222 (PMC12061194; doi:10.1371/journal.pone.0323222)
Supplement: S5 Table — (XLSX) [file pone.0323222.s007.xlsx]

## Sheet: Sheet1
ID	name	mz	rt	exact_mass	ppm	formula	precursor_type	class	sub_class	KEGG	KEGG_Pathway	CAS	hmdb	library	level	posneg	1-1	1-2	1-3	1-4	1-5	1-6	2-1	2-2	2-3	2-4	2-5	2-6	3-1	3-2	3-3	3-4	3-5	3-6	4-1	4-2	4-3	4-4	4-5	4-6
M233T236	4-(Glutamylamino) butanoate	233.114	235.5	232.106	4.82169	C9H16N2O5	[M+H]+	Carboxylic acids and derivatives	Amines	C15767	Amino acid metabolism	5105-96-4	HMDB0012161	MetaDNA	2	pos	1.57902e+07	2.17616e+07	2.98831e+07	1.26708e+07	2.10056e+07	3.11837e+07	6.81084e+07	3.36543e+06	1.23272e+07	9.73296e+06	9.09957e+06	4.43324e+06	1.33617e+07	6.71701e+06	1.40642e+07	1.9828e+07	3.02412e+07	9.36686e+06	1.10811e+07	1.75338e+07	1.21723e+07	3.27858e+06	3.86116e+06	2.15966e+07
M115T96	L-Prolinamide	115.088	95.9	114.079	8.02874	C5H10N2O	[M+H]+	Azacyclic compounds	Amines	C19781		7531-52-4		MetaDNA	2	pos	1.34283e+08	7.49097e+07	1.57779e+08	3.72368e+07	4.95649e+07	3.73206e+07	1.11489e+08	1.14175e+08	9.23451e+07	4.27374e+07	6.37184e+07	4.15125e+07	1.15154e+08	2.40079e+07	3.25524e+07	9.6801e+07	3.31566e+07	8.38786e+07	3.65097e+07	2.733e+07	2.67098e+07	2.00651e+07	3.30263e+07	2.76577e+07
M147T83	(3S)-3,6-Diaminohexanoate	147.113	83.1	146.106	0.16314	C6H14N2O2	[M+H]+	Carboxylic acids and derivatives	Amines	C01142	Amino acid metabolism	4299-56-3	HMDB0012114	MetaDNA	2	pos	7.20933e+08	9.43901e+08	1.23973e+09	1.62132e+09	7.00208e+08	2.2255e+08	2.98428e+08	1.12074e+08	1.54513e+08	1.56886e+08	1.08608e+08	1.23424e+08	9.9632e+08	6.06117e+08	4.27653e+08	8.09356e+08	9.30689e+08	5.9822e+08	2.52173e+08	4.86951e+08	2.11709e+08	2.12276e+08	1.963e+08	4.45773e+08
M338T205	Kyotorphin	338.184	205.4	337.175	3.91505	C15H23N5O4	[M+H]+	Benzene and substituted derivatives	1-hydroxy-2-unsubstituted benzenoids	C02993		70904-56-2	HMDB0005768	MetaDNA	2	pos	1.13248e+07	9.97568e+06	1.17497e+07	1.17491e+07	1.2058e+07	2.49819e+06	9.49737e+06	5.56311e+06	7.46885e+06	1.92712e+06	7.28021e+06	5.58232e+06	5.95865e+06	4.69383e+06	2.25687e+06	8.87654e+06	1.0042e+07	2.6407e+06	980637	7.1505e+06	697616	5.6159e+06	4.93534e+06	1.39132e+06
M178T88	Coniferyl aldehyde	178.06	87.8	178.063	17.9712	C10H10O3	[M]+	Benzene and substituted derivatives	1-hydroxy-2-unsubstituted benzenoids	C02666		458-36-6		MetaDNA	2	pos	6.47593e+06	8.62098e+06	8.68442e+06	8.79381e+06	9.54661e+06	7.71006e+06	8.81802e+06	5.71467e+06	6.87222e+06	1.08831e+07	8.15673e+06	7.49118e+06	8.24502e+06	1.01702e+07	5.59806e+06	8.44656e+06	7.66747e+06	9.49506e+06	7.87517e+06	8.88161e+06	9.23287e+06	1.05813e+07	8.65254e+06	1.09364e+07
M182T449	(S)-beta-Tyrosine	182.082	449	181.074	6.72228	C9H11NO3	[M+H]+			C21308				MetaDNA	2	pos	1.99978e+07	2.77643e+07	3.10453e+07	3.0226e+07	3.0709e+07	3.8061e+07	3.232e+07	3.67617e+07	3.07901e+07	2.56784e+07	1.51902e+07	1.87215e+07	2.4717e+07	1.61546e+07	7.16573e+07	2.43153e+07	3.50495e+07	6.36181e+07	2.93152e+07	2.23631e+07	8.31311e+06	2.36279e+07	2.07514e+07	1.73728e+07
M208T390	4-(2-Aminophenyl)-2,4-dioxobutanoic acid	208.062	390.3	207.053	5.40228	C10H9NO4	[M+H]+	Benzene and substituted derivatives	Alpha-keto acids and derivatives	C01252	Amino acid metabolism		HMDB0000978	MetaDNA	2	pos	4.0263e+06	1.91076e+07	3.30857e+06	7.07956e+06	7.03967e+06	2.45387e+06	4.02503e+06	4.9245e+06	1.218e+07	1.81168e+07	1.6788e+07	2.02963e+07	4.64952e+06	1.29385e+07	3.49378e+06	2.17775e+07	1.89213e+07	3.39113e+06	2.09926e+07	1.48847e+07	1.49693e+07	1.46936e+07	1.2931e+07	6.53698e+06
M207T323	L-3-Hydroxykynurenine	207.077	323.4	224.08	24.3104	C10H12N2O4	[M+H-H2O]+	Benzene and substituted derivatives	1-hydroxy-2-unsubstituted benzenoids	C03227	Amino acid metabolism	606-14-4	HMDB0011631	MetaDNA	2	pos	1.60469e+07	1.46076e+07	1.21698e+07	1.36872e+07	1.38412e+07	1.54776e+07	1.29841e+07	1.2457e+07	9.94652e+06	9.25297e+06	5.62003e+06	6.08285e+06	1.55532e+07	1.24766e+07	2.99331e+06	1.78731e+07	2.25836e+07	3.01435e+06	6.82945e+06	1.46572e+07	9.6755e+06	6.50048e+06	1.29428e+07	1.08759e+07
M188T464	Pantothenol	188.129	463.7	205.131	27.2905	C9H19NO4	[M+H-H2O]+	Carboximidic acids and derivatives	Alcohols and polyols	C05944	Metabolism of cofactors and vitamins	81-13-0	HMDB0004231	MetaDNA	2	pos	1.78132e+07	2.35912e+07	3.95169e+07	2.02113e+07	2.19074e+07	5.29235e+07	2.71242e+07	9.35276e+06	1.3748e+07	1.29551e+07	4.21831e+06	7.13252e+06	1.64014e+07	3.15954e+07	3.44098e+06	4.38159e+07	4.36947e+07	1.21412e+06	7.43097e+06	1.00129e+07	4.68803e+06	6.20133e+06	1.10394e+07	8.44489e+06
M174T109_1	N-Acetyl-L-glutamate 5-semialdehyde	174.077	109	173.069	5.88249	C7H11NO4	[M+H]+	Carboxylic acids and derivatives	Amino acids, peptides, and analogues	C01250	Amino acid metabolism	13074-21-0	HMDB0006488	MetaDNA	2	pos	6.3356e+07	5.93304e+07	5.1756e+07	3.34846e+07	7.58091e+07	5.53736e+07	6.88523e+07	7.10419e+07	4.42581e+07	3.94709e+07	9.12656e+07	5.64574e+07	8.36838e+07	4.80409e+07	2.63589e+07	1.19714e+08	1.50066e+08	3.4294e+07	6.30168e+07	1.38887e+08	9.11036e+07	1.33161e+08	1.5135e+08	1.17729e+08
M289T699	Etiocholanedione	289.217	699.4	288.209	2.50332	C19H28O2	[M+H]+	Organic oxides	Androstane steroids	C03772	Lipid metabolism	1229-12-5	HMDB0003769	MetaDNA	2	pos	5.9332e+07	4.28625e+07	8.9149e+07	1.02342e+08	7.58265e+07	7.98263e+07	5.47643e+07	1.24268e+08	4.97212e+07	4.6548e+07	9.34385e+07	4.3288e+07	1.12016e+08	1.18394e+08	6.1705e+07	1.40651e+08	1.17086e+08	6.4651e+07	3.92851e+07	8.91547e+07	3.08121e+07	8.90955e+07	9.34718e+07	2.20539e+08
M301T33	5alpha-Pregnan-20alpha-ol-3-one	301.253	32.9	318.256	15.3827	C21H34O2	[M+H-H2O]+	Organic oxides	Alcohols and polyols	C18041	Lipid metabolism	516-59-6	HMDB0060408	MetaDNA	2	pos	4.94448e+06	9.52957e+06	2.50007e+07	7.37807e+06	5.34554e+06	1.0556e+07	2.12018e+07	5.87834e+07	4.88625e+07	3.33137e+07	2.48288e+07	2.40768e+07	4.29465e+06	6.7869e+06	1.81149e+06	8.17829e+06	1.1673e+07	1.47598e+06	3.93082e+07	4.96734e+07	1.80152e+07	2.1883e+07	3.90139e+07	5.63824e+07
M444T832	Galactosylsphingosine	444.322	831.7	461.335	12.7518	C24H47NO7	[M+H-H2O]+	Fatty Acyls	Alcohols and polyols	C01747	Lipid metabolism	2238-90-6	HMDB0000648	MetaDNA	2	pos	4.26828e+06	2.45019e+06	5.57085e+06	4.6157e+06	5.88483e+06	5.45732e+06	2.63968e+06	2.98554e+06	774648	3.93023e+06	789632	3.81442e+06	4.25135e+06	4.94771e+06	2.00432e+06	4.50484e+06	5.19189e+06	534691	2.02811e+06	4.24678e+06	352338	950295	2.6858e+06	680074
M286T482	N(6)-[(Indol-3-yl)acetyl]-L-lysine	286.157	482.2	303.158	20.7373	C16H21N3O3	[M+H-H2O]+	Azacyclic compounds	Amines	C04211				MetaDNA	2	pos	3.89458e+06	4.00601e+06	4.59938e+06	2.50427e+06	3.31102e+06	4.38904e+06	4.93933e+06	1.15305e+06	3.14785e+06	565649	2.66061e+06	676431	3.39835e+06	2.49513e+06	326005	5.77481e+06	3.23575e+06	409401	419533	1.29912e+06	455038	3.16063e+06	936047	1.66725e+06
M317T755	Pregnenolone	317.249	754.6	316.24	4.80382	C21H32O2	[M+H]+	Organic oxides	Alcohols and polyols	C01953	Lipid metabolism; Endocrine and metabolic disease; Endocrine system	145-13-1	HMDB0000253	MetaDNA	2	pos	5.70819e+06	7.76979e+06	5.79086e+06	2.72222e+06	4.83466e+06	2.53578e+07	1.25481e+07	6.40786e+07	5.86013e+07	6.4841e+07	3.75431e+07	6.3874e+07	3.0597e+07	3.2682e+07	8.84646e+06	4.83761e+07	2.702e+07	9.06003e+06	1.47266e+08	2.47316e+08	1.75394e+07	3.88003e+07	7.00367e+07	4.07196e+07
M407T545	3alpha,7alpha-Dihydroxy-12-oxo-5beta-cholanate	407.28	544.6	406.272	3.00531	C24H38O5	[M+H]+	Carboxylic acids and derivatives	Alcohols and polyols	C01292		2458-08-4		MetaDNA	2	pos	5.35735e+06	4.6544e+06	2.38361e+07	4.24752e+07	2.26151e+07	8.04583e+06	3.94543e+06	7.6675e+07	4.21871e+07	2.88646e+07	4.77934e+07	3.19639e+07	4.70662e+07	1.23975e+07	3.72567e+07	4.72733e+07	4.04448e+07	3.6434e+07	2.98175e+07	4.79643e+07	1.56353e+07	7.4101e+06	2.4168e+07	4.83509e+07
M389T545_2	7-Oxodeoxycholate	389.271	544.6	406.272	17.0424	C24H38O5	[M+H-H2O]+	Carboxylic acids and derivatives	Alcohols and polyols	C04643		911-40-0		MetaDNA	2	pos	3.64203e+07	5.43041e+06	3.77031e+07	9.82707e+07	4.84488e+07	7.44009e+06	2.9158e+07	2.77081e+08	4.43417e+08	2.092e+08	4.7624e+08	1.33123e+08	4.29923e+07	3.49234e+07	4.37107e+08	4.78184e+07	7.96937e+06	3.89943e+08	1.73126e+08	2.58473e+07	3.76778e+08	1.25389e+08	4.96321e+07	3.98116e+07
M130T504	N4-Acetylaminobutanal	130.087	504	129.079	2.49065	C6H11NO2	[M+H]+	Carboxylic acids and derivatives	Carbonyl compounds	C05936	Amino acid metabolism		HMDB0004226	MetaDNA	2	pos	4.95183e+07	1.09278e+08	9.18979e+07	2.27237e+07	4.77617e+07	4.49938e+07	3.78171e+07	1.27029e+08	7.28302e+07	1.80913e+07	4.22465e+07	6.56002e+07	4.97011e+07	3.16166e+07	9.16297e+07	4.9185e+07	7.36709e+07	2.25238e+07	4.513e+07	3.66783e+07	2.52957e+07	3.05344e+07	7.40784e+07	3.7874e+07
M326T453	4-O-beta-D-Glucosyl-4-hydroxycinnamate	326.107	452.5	326.1	21.7724	C15H18O8	[M]+	Benzene and substituted derivatives	Alcohols and polyols	C04415				MetaDNA	2	pos	168333	190537	282212	3.31623e+06	152827	353412	547416	1.40237e+06	1.02748e+06	968881	582468	1.62217e+06	1.57766e+06	281131	9.5988e+06	1.4049e+06	240133	7.20472e+06	1.61606e+06	1.90761e+06	1.09165e+06	1.47586e+06	1.5447e+06	800647
M191T105	Diaminopimelic acid	191.103	105.5	190.095	3.26526	C7H14N2O4	[M+H]+	Carboxylic acids and derivatives	Amines	C00666		583-93-7/14289-34-0/NA	HMDB0001370	MetaDNA	2	pos	5.6461e+07	4.85092e+07	4.62053e+07	2.11209e+07	3.49143e+07	5.74469e+07	6.20919e+07	2.44823e+07	1.46511e+07	1.49935e+07	6.13155e+07	1.03297e+07	5.52846e+07	5.59524e+07	4.08763e+07	9.24881e+07	1.94877e+07	3.53475e+07	4.51708e+07	1.77036e+07	3.758e+07	1.45563e+07	4.00805e+07	5.57971e+07
M257T539	Isoliquiritigenin	257.082	538.6	256.074	4.37216	C15H12O4	[M+H]+	Benzene and substituted derivatives	1-hydroxy-2-unsubstituted benzenoids	C08650		961-29-5	HMDB0037316	MetaDNA	2	pos	6.28018e+07	7.09928e+07	9.17019e+07	5.75981e+07	6.44316e+07	8.2841e+07	7.76338e+07	5.15281e+07	5.03907e+07	4.27334e+07	4.95864e+07	4.90067e+07	6.66603e+07	6.31875e+07	1.666e+07	7.3606e+07	8.09029e+07	1.66604e+07	3.80334e+07	6.3804e+07	3.14797e+07	3.07741e+07	3.85887e+07	8.46446e+07
M274T414	(2R,3R)-3-Methylornithinyl-N6-lysine	274.203	414.2	274.2	7.65863	C12H26N4O3	[M]+			C20278				MetaDNA	2	pos	1.33025e+07	1.26435e+07	1.16907e+07	1.19945e+07	1.34592e+07	1.37431e+07	1.03606e+07	1.21081e+07	8.95327e+06	7.93253e+06	1.2494e+07	1.225e+07	1.10091e+07	2.06476e+06	5.68956e+06	1.52162e+07	3.28192e+06	1.30293e+06	9.65535e+06	1.17407e+07	2.24069e+06	1.36995e+07	1.23036e+07	9.89919e+06
M317T684	5beta-Pregnane-3,20-dione	317.249	684.3	316.24	4.48861	C21H32O2	[M+H]+	Organic oxides	Carbonyl compounds	C05479	Lipid metabolism	128-23-4		MetaDNA	2	pos	6.01039e+07	7.37427e+07	4.29018e+08	2.51089e+08	5.08626e+08	8.73479e+08	3.46803e+08	5.73834e+08	5.96426e+07	1.40934e+08	2.20506e+08	8.52439e+07	6.056e+08	1.54709e+09	1.73038e+08	8.65673e+08	6.34743e+08	4.14571e+07	5.62276e+07	2.24265e+08	9.95193e+07	9.00897e+07	2.16826e+08	1.06797e+09
M311T447	1,2-Dehydroreticuline	311.144	447.4	328.155	12.1036	C19H22NO4	[M+H-H2O]+	Azacyclic compounds	1-hydroxy-2-unsubstituted benzenoids	C06167		16202-17-8		MetaDNA	2	pos	4.21429e+07	5.34742e+07	5.44761e+07	1.31409e+07	1.29456e+07	4.47402e+07	3.64913e+07	1.00952e+07	8.69041e+06	2.18688e+07	1.49404e+07	9.55734e+06	4.07153e+07	3.89314e+07	1.70262e+07	1.36097e+07	1.45115e+07	1.44703e+07	8.08418e+06	3.9969e+07	6.00769e+06	1.13976e+07	3.17995e+07	5.10963e+07
M445T699	3-Dehydroecdysone	445.297	699.4	462.298	13.7753	C27H42O6	[M+H-H2O]+	Organic oxides	Alcohols and polyols	C02513		39750-00-0		MetaDNA	2	pos	5.3037e+07	5.90336e+07	8.74152e+07	6.7019e+07	3.68986e+07	1.12014e+08	1.2644e+06	1.40252e+07	390000	1.00484e+07	9.37873e+06	800009	1.97528e+07	6.47969e+07	9.79544e+06	7.30481e+07	1.57685e+08	8.11339e+06	1.14376e+07	9.66186e+06	8.94241e+06	453255	8.37237e+06	7.0195e+06
M397T608	3beta-Hydroxypregn-5-en-20-one sulfate	397.206	608.1	396.197	4.08858	C21H32O5S	[M+H]+	Organic oxides	Alkyl sulfates	C18044	Lipid metabolism	1247-64-9	HMDB0060382	MetaDNA	2	pos	6.0949e+06	5.66722e+06	1.2274e+07	8.91388e+06	7.22045e+06	9.43336e+06	4.18387e+06	5.33063e+06	660249	3.14034e+06	581619	626808	7.22137e+06	8.06268e+06	1.59437e+06	6.31053e+06	4.82913e+06	1.87009e+06	386492	835562	486091	1.97859e+06	669228	1.25274e+06
M232T297	N6-Acetyl-LL-2,6-diaminoheptanedioate	232.109	296.8	232.106	13.7868	C9H16N2O5	[M]+			C04390				MetaDNA	2	pos	1.09169e+07	8.54424e+06	9.39743e+06	2.40702e+07	1.00651e+07	1.59473e+07	1.87938e+07	1.97358e+06	5.92719e+06	1.08456e+07	819144	6.58609e+06	2.80859e+06	1.79131e+06	1.60241e+07	6.66964e+06	1.08987e+07	1.07253e+07	3.83072e+06	6.34839e+06	3.25754e+06	4.21269e+06	1.01333e+07	2.12604e+06
M209T602	Sinapoyl aldehyde	209.082	602.3	208.074	4.41934	C11H12O4	[M+H]+	Benzene and substituted derivatives	Anisoles	C05610		4206-58-0		MetaDNA	2	pos	2.08349e+07	1.42289e+07	2.31646e+07	2.29014e+07	1.39456e+07	3.44065e+06	1.99018e+07	2.59897e+07	3.37291e+07	3.41486e+07	4.94297e+07	3.73582e+07	2.0702e+07	5.12823e+06	1.45096e+06	3.42278e+07	2.69604e+07	1.72772e+06	2.68799e+07	2.89352e+07	1.70567e+07	1.88043e+07	3.0073e+07	2.72917e+07
M351T535	3alpha,20alpha,21-Trihydroxy-5beta-pregnan-11-one	351.255	535.2	350.246	6.33162	C21H34O4	[M+H]+	Organic oxides	Alcohols and polyols	C05483	Lipid metabolism			MetaDNA	2	pos	2.66419e+07	3.4979e+07	3.09884e+07	1.97995e+07	1.64705e+07	2.7429e+07	4.40824e+07	1.50726e+07	1.53394e+07	1.38164e+07	1.38129e+07	1.26832e+07	9.53716e+06	1.04908e+07	1.31399e+06	5.67085e+06	1.69895e+07	1.37799e+06	9.16752e+06	1.4332e+07	1.01776e+07	1.25826e+07	9.84157e+06	1.55506e+07
M330T813	Docosapentaenoic acid (22n-3)	330.265	812.8	330.256	27.8572	C22H34O2	[M]+	Carboxylic acids and derivatives	Carbonyl compounds	C16513	Lipid metabolism	24880-45-3	HMDB0006528	MetaDNA	2	pos	2.29023e+07	1.44576e+07	2.62605e+07	8.3959e+06	2.46794e+07	2.58597e+07	1.18338e+08	5.57145e+07	1.00294e+08	5.53517e+07	6.48437e+07	4.76586e+07	6.51403e+07	2.30198e+07	3.29566e+07	8.61161e+07	1.02482e+08	3.31679e+07	2.80811e+07	1.05947e+08	5.22241e+06	9.22771e+06	2.29396e+07	1.07161e+08
M247T765	Norlinolenic acid	247.207	764.7	264.209	21.9821	C17H28O2	[M+H-H2O]+	Carboxylic acids and derivatives	Carbonyl compounds	C16344	Lipid metabolism			MetaDNA	2	pos	7.94758e+06	9.35248e+06	9.32717e+06	8.23094e+06	7.36826e+06	1.04504e+07	6.5262e+06	3.52495e+06	5.93939e+06	1.54569e+06	1.30875e+06	2.84416e+06	6.37201e+06	6.16178e+06	1.61376e+06	7.00525e+06	6.40191e+06	1.53161e+06	969146	4.44416e+06	137378	1.46232e+06	2.1237e+06	6.48806e+06
M303T430	19-Oxotestosterone	303.197	430	302.188	4.037	C19H26O3	[M+H]+	Organic oxides	Alcohols and polyols	C05295	Lipid metabolism	4075-13-2	HMDB0003959	MetaDNA	2	pos	2.24936e+06	2.14687e+06	2.65353e+06	2.84361e+06	1.5025e+06	4.89533e+06	2.89977e+06	2.15243e+06	4.46295e+06	2.2058e+06	1.75496e+06	1.90257e+06	5.52952e+06	2.6668e+06	1.4069e+06	3.45061e+06	5.71701e+06	1.41157e+06	2.24975e+06	3.70346e+06	1.77015e+06	1.57636e+06	2.62462e+06	2.38107e+06
M363T549	4,5alpha-Dihydrocortisone	363.218	549.3	362.209	3.92053	C21H30O5	[M+H]+	Organic oxides	Alcohols and polyols	C03588				MetaDNA	2	pos	857059	687461	3.54105e+06	443516	752668	827996	2.17717e+07	3.28626e+07	3.83735e+07	3.65973e+07	2.31366e+07	3.19497e+07	8.57547e+06	4.73131e+06	244243	1.50797e+06	816629	208487	1.36781e+06	8.00658e+07	7.63989e+06	1.90415e+07	2.84768e+07	1.60148e+07
M323T645	Zeranol	323.185	644.6	322.178	2.09168	C18H26O5	[M+H]+	Benzene and substituted derivatives	1-hydroxy-2-unsubstituted benzenoids	C14752		26538-44-3	HMDB0032702	MetaDNA	2	pos	1.19486e+07	4.42259e+06	1.8373e+07	4.3982e+06	3.92189e+06	2.14872e+07	1.31178e+07	1.23854e+07	7.6634e+06	4.16162e+06	5.10999e+06	5.21511e+06	1.59411e+07	1.50101e+07	2.65713e+06	1.67177e+07	1.72501e+07	3.50824e+06	4.52626e+06	1.26133e+07	6.44412e+06	8.81232e+06	1.1194e+07	3.1713e+07
M322T476	beta-Zearalanol	322.188	475.7	322.178	29.7972	C18H26O5	[M]+	Benzene and substituted derivatives	1-hydroxy-2-unsubstituted benzenoids	C14753		42422-68-4		MetaDNA	2	pos	3.85068e+06	4.95258e+06	1.33053e+07	1.2048e+07	7.79486e+06	1.02529e+07	6.37802e+06	2.3941e+07	9.61914e+06	1.1161e+07	5.88884e+06	9.62373e+06	2.06864e+07	1.52488e+07	9.72306e+07	2.03082e+07	1.3785e+07	7.21785e+07	1.57467e+07	1.24772e+07	1.48655e+07	1.86847e+07	1.64346e+07	1.12371e+07
M321T527	alpha-Zearalenol	321.17	527.3	320.162	0.697451	C18H24O5	[M+H]+	Benzene and substituted derivatives	1-hydroxy-2-unsubstituted benzenoids	C14750		36455-72-8	HMDB0041824	MetaDNA	2	pos	9.67263e+06	4.03277e+06	1.16487e+07	4.42378e+06	6.52438e+06	1.38451e+07	1.24984e+07	2.92154e+06	7.91577e+06	1.92261e+06	3.26872e+06	2.25945e+06	1.13968e+07	1.29303e+07	910561	4.23053e+06	1.08477e+07	1.09095e+06	1.41192e+06	8.24098e+06	1.14643e+06	2.32831e+06	7.11752e+06	3.80672e+06
M345T549_1	11-Dehydrocorticosterone	345.207	548.8	344.199	3.54571	C21H28O4	[M+H]+	Organic oxides	Alcohols and polyols	C05490	Lipid metabolism	72-23-1	HMDB0004029	MetaDNA	2	pos	1.16667e+06	180745	1.54649e+06	107479	146805	1.56346e+06	1.25049e+07	2.65691e+07	1.33238e+07	1.99016e+07	1.62782e+07	1.79816e+07	1.22952e+06	1.47367e+06	309911	603229	1.00779e+06	351389	1.14961e+07	2.6613e+07	5.67416e+06	6.50975e+06	1.96387e+07	1.18209e+07
M306T457	Bz-Arg-OEt	306.173	456.7	306.169	13.3913	C15H22N4O3	[M]+	Benzene and substituted derivatives	Amino acids, peptides, and analogues	C01670				MetaDNA	2	pos	335071	319824	1.15927e+07	2.11714e+07	276784	346572	784350	919798	48793.1	118727	68057.9	1.30838e+06	3.07427e+07	1.43611e+07	4.64131e+06	3.91244e+06	6.38863e+06	4.10023e+06	2.08024e+06	4.51361e+06	593174	3.4232e+06	3.72865e+07	199606
M419T788	17a,20a-Dihydroxycholesterol	419.353	787.7	418.345	1.96494	C27H46O3	[M+H]+	Organooxygen compounds	Alcohols and polyols	C05499	Lipid metabolism		HMDB0006764	MetaDNA	2	pos	2.29866e+07	2.14725e+07	3.0611e+07	1.50832e+07	5.31144e+06	3.42926e+07	6.2652e+07	5.04989e+07	5.96547e+07	4.53089e+07	5.11076e+07	3.75305e+07	3.5307e+06	2.0086e+07	674998	4.48247e+06	1.91688e+07	269778	2.64777e+07	5.30671e+07	1.73856e+07	3.41435e+06	2.17682e+07	7.19486e+07
M257T460	Echothiophate	257.118	459.7	256.114	10.0186	C9H23NO3PS	[M+H]+	Organic oxides	Amines	C06975		6736-03-4	HMDB0015190	MetaDNA	2	pos	1.98496e+06	8.94212e+06	2.17308e+06	6.81094e+06	8.42807e+06	2.74428e+06	5.78519e+06	5.36649e+06	1.46369e+06	1.01879e+06	7.18483e+06	933593	1.22946e+07	1.32849e+07	626580	1.9779e+07	4.06797e+06	704293	852906	9.86951e+06	701641	1.51287e+06	9.0825e+06	1.28665e+07
M400T800	Stigmastane	400.415	799.5	400.407	20.7289	C29H52	[M]+			C19666				MetaDNA	2	pos	1.03093e+07	3.8363e+06	2.91061e+06	5.12748e+06	6.72959e+06	6.83107e+06	3.60113e+06	7.85757e+06	3.87601e+06	2.45584e+06	1.01244e+07	2.2495e+06	4.1775e+06	1.19483e+07	4.17268e+06	8.08008e+06	1.55586e+07	3.80068e+06	5.69064e+06	6.40663e+06	7.04215e+06	5.8198e+06	1.64602e+07	6.11401e+06
M329T504	17beta-Acetamidoandrost-4-en-3-one	329.234	504	329.236	4.25228	C21H31NO2	[M]+	Carboxylic acids and derivatives	Androstane steroids	C15149		1865-62-9		MetaDNA	2	pos	2.02585e+07	2.50255e+07	2.85895e+07	2.05436e+07	9.44705e+06	1.99974e+07	5.4159e+06	1.92474e+07	1.54165e+07	3.2242e+07	3.54364e+06	1.83699e+07	6.36794e+07	7.16205e+07	1.79311e+07	5.13684e+07	3.09684e+07	1.88224e+07	1.60006e+07	3.93842e+07	2.95356e+06	7.0225e+06	2.20959e+07	1.82185e+07
M296T613	18-Oxooleate	296.231	613.1	296.235	12.8276	C18H32O3	[M]+			C19617				MetaDNA	2	pos	6.63353e+06	2.43932e+07	4.01445e+07	3.00902e+07	4.57693e+06	2.62253e+07	3.81033e+07	8.06659e+06	2.94395e+06	5.69375e+06	3.19655e+07	3.11847e+07	3.52534e+06	8.27511e+06	1.43053e+06	3.0361e+07	3.83964e+07	1.11639e+06	2.01689e+07	1.88797e+07	1.89409e+07	1.58391e+07	4.16557e+06	2.68299e+07
M271T403	(10S)-Juvenile hormone III acid diol	271.192	402.8	270.183	5.61967	C15H26O4	[M+H]+	Carboxylic acids and derivatives	Alcohols and polyols	C16506				MetaDNA	2	pos	684285	102985	735191	1.26578e+06	741600	447719	614013	5.63545e+06	6.42034e+06	2.57755e+06	2.25475e+06	6.17736e+06	541993	84408.2	2.0662e+07	435179	95311.7	1.5176e+07	4.09702e+06	636759	4.99776e+07	4.67467e+06	1.06431e+06	899741
M365T465	3a,11b,21-Trihydroxy-20-oxo-5b-pregnan-18-al	365.239	465.2	364.225	19.2316	C21H32O5	[M+H]+	Organic oxides	Alcohols and polyols	C05474	Lipid metabolism		HMDB0006753	MetaDNA	2	pos	2.83761e+07	7.28874e+06	2.06002e+07	2.12407e+07	1.71691e+07	3.03751e+07	1.49091e+07	2.56373e+07	2.64319e+07	5.43171e+06	3.11321e+07	2.01332e+07	2.26335e+07	2.57974e+07	2.3336e+06	3.06936e+07	2.07029e+07	9.04572e+06	2.8176e+06	2.26477e+07	1.86768e+06	2.61768e+06	1.45783e+07	1.01869e+07
M311T578	2,3-Dinor-8-iso prostaglandin F1alpha	311.223	578	328.225	16.8178	C18H32O5	[M+H-H2O]+	Carboxylic acids and derivatives	Alcohols and polyols	C14795	Lipid metabolism			MetaDNA	2	pos	5.65806e+07	5.88743e+07	9.24087e+06	8.89483e+06	5.70125e+06	6.52334e+06	1.3823e+08	2.97904e+07	2.37935e+07	1.75915e+07	6.29769e+06	2.36136e+07	5.24551e+06	4.10729e+06	2.95363e+06	2.39325e+07	5.86848e+06	2.03993e+06	3.09709e+06	5.95298e+06	3.68766e+06	7.33987e+06	4.6257e+06	5.56693e+07
M319T714	15(S)-HPETE	319.228	714.4	336.23	17.0226	C20H32O4	[M+H-H2O]+	Carboxylic acids and derivatives	Alkyl hydroperoxides	C05966	Lipid metabolism; Nervous system; Sensory system; Endocrine system	70981-96-3	HMDB0004244	MetaDNA	2	pos	2.8705e+07	1.72882e+07	2.47291e+07	2.0081e+07	3.68724e+07	6.29862e+06	3.09234e+06	473041	1.39343e+06	9.15893e+06	1.12359e+06	1.00346e+06	4.24833e+07	1.43382e+07	1.69206e+07	4.51101e+07	3.10805e+07	1.82595e+07	1.31697e+06	1.52923e+06	1.69843e+06	7.32004e+06	1.12992e+06	2.00964e+06
M311T745	Mestranol	311.206	744.6	310.193	16.4653	C21H26O2	[M+H]+	Organooxygen compounds	Alcohols and polyols	C07618		72-33-3	HMDB0015446	MetaDNA	2	pos	3.53735e+07	3.16052e+07	8.05508e+06	2.67805e+07	5.83031e+06	1.82251e+07	1.71453e+07	2.94179e+07	4.35055e+07	5.83859e+06	7.10237e+06	2.67945e+07	3.32723e+07	3.30174e+07	3.04989e+06	4.43201e+07	5.58382e+07	3.50671e+06	4.23533e+06	3.45919e+07	4.31554e+06	4.19619e+06	5.75917e+06	2.43953e+07
M708T103	Lacto-N-tetraose	708.262	102.8	707.248	8.36421	C26H45NO21	[M+H]+	Carboxylic acids and derivatives	Alcohols and polyols	C06371		14116-68-8		MetaDNA	2	pos	5.43744e+06	1.10994e+06	1.59473e+06	5.44451e+06	4.02444e+06	1.29734e+06	5.54911e+06	3.27509e+06	4.78777e+06	3.37447e+06	1.18636e+06	2.80927e+06	3.59566e+06	983924	3.48143e+07	2.8285e+06	3.30612e+06	2.72519e+07	1.08837e+07	7.0382e+06	1.84022e+07	4.09392e+06	959410	788566
M367T633	Delta7,24-Cholestadien-3beta-ol	367.333	633.2	384.339	3.63159	C27H44O	[M+H-H2O]+	Organooxygen compounds	Alcohols and polyols	C05104				MetaDNA	2	pos	8.02201e+06	8.20476e+06	1.25197e+07	8.77421e+06	7.7043e+06	1.28753e+07	1.04605e+07	1.14901e+07	6.9327e+06	6.88231e+06	8.19744e+06	8.12639e+06	1.44696e+07	1.47439e+07	3.79301e+06	1.50308e+07	9.80029e+06	1.55161e+06	4.11075e+06	9.42768e+06	3.25437e+06	5.15005e+06	6.12086e+06	1.65089e+07
M355T607	Bufadienolide	355.266	606.9	354.256	6.82311	C24H34O2	[M+H]+	Heteroaromatic compounds	Pyranones and derivatives	C16921		29565-35-3		MetaDNA	2	pos	1.43226e+08	1.78e+08	1.77831e+08	1.96561e+08	1.89713e+08	2.79923e+08	3.39761e+08	1.43475e+08	1.42415e+08	9.33701e+07	1.96917e+08	1.37095e+08	1.69709e+08	1.72017e+08	1.7437e+08	1.69415e+08	2.28213e+08	2.04775e+08	1.37576e+08	2.85093e+08	4.55996e+07	2.39831e+08	1.09624e+08	1.35535e+08
M418T763	6alpha-Hydroxycampestanol	418.369	762.7	418.381	28.682	C28H50O2	[M]+			C15788				MetaDNA	2	pos	5.06971e+06	4.88667e+06	1.92725e+07	1.51729e+07	3.09591e+06	1.31786e+07	6.70141e+06	1.7074e+07	3.23872e+06	1.09087e+07	8.77934e+06	1.00602e+07	1.48117e+07	1.50475e+07	6.57114e+06	1.80243e+07	1.39322e+07	4.67038e+06	2.06654e+06	1.71373e+07	1.53373e+06	1.13853e+07	1.48152e+07	1.63128e+07
M393T770	epsilon-Tocopherol	393.3	770.4	410.318	27.3727	C28H42O2	[M+H-H2O]+	Benzopyrans	1-benzopyrans	C14154	Metabolism of cofactors and vitamins	490-23-3/NA	HMDB0030554	MetaDNA	2	pos	6.06707e+07	6.69442e+07	5.62757e+07	5.21295e+07	5.35203e+07	8.89654e+07	6.32222e+07	4.6655e+07	4.00295e+07	2.7491e+07	4.2131e+07	3.52897e+07	6.88117e+07	7.03648e+07	1.86174e+07	6.79002e+07	5.10487e+07	1.219e+07	1.50476e+07	5.00649e+07	2.18824e+07	2.3716e+07	3.36303e+07	7.08143e+07
M431T785	Digitogenin	431.317	784.8	448.319	12.5988	C27H44O5	[M+H-H2O]+	Organooxygen compounds	Alcohols and polyols	C08896		511-34-2		MetaDNA	2	pos	1.64233e+07	3.98384e+07	4.58427e+07	3.36337e+07	3.07913e+06	4.30245e+07	3.57001e+07	2.82948e+07	1.2866e+07	2.37867e+07	1.64472e+07	1.98058e+07	4.46214e+07	4.22258e+07	1.41732e+07	5.2467e+07	3.3921e+07	1.28501e+07	1.17991e+07	3.76552e+07	8.2417e+06	2.24798e+07	3.06205e+07	3.86997e+07
M447T692	3-Dehydro-2-deoxyecdysone	447.312	691.9	446.303	2.5128	C27H42O5	[M+H]+	Organic oxides	Alcohols and polyols	C16497				MetaDNA	2	pos	4.34196e+07	3.51862e+07	5.90989e+07	4.96226e+07	6.18247e+07	4.9588e+07	5.62831e+07	5.0172e+07	5.23331e+07	5.9283e+07	6.10157e+07	5.19375e+07	2.74355e+07	8.50397e+07	6.57991e+07	3.23531e+07	6.45195e+07	6.52387e+07	4.72068e+07	3.81958e+07	7.39448e+07	3.07001e+07	6.65934e+07	5.15602e+07
M468T779	Lupeol acetate	468.384	779	468.397	27.1138	C32H52O2	[M]+	Carboxylic acids and derivatives	Carbonyl compounds	C08630		1617-68-1		MetaDNA	2	pos	2.59484e+07	2.43126e+07	1.20808e+07	2.15761e+07	2.6543e+07	2.76307e+07	2.17866e+07	2.49494e+07	1.88194e+07	1.48372e+07	3.52053e+07	1.67608e+07	2.24495e+07	3.25157e+07	1.6782e+06	2.45487e+07	3.21981e+07	1.70578e+06	1.67044e+07	2.98529e+07	2.91799e+06	1.56548e+07	2.25546e+07	2.85414e+07
M457T683	Betulinic acid	457.37	682.9	456.36	4.20668	C30H48O3	[M+H]+	Carboxylic acids and derivatives	Alcohols and polyols	C08619		472-15-1	HMDB0030094	MetaDNA	2	pos	1.57759e+07	3.28096e+07	2.20132e+07	1.89929e+07	9.91692e+06	4.52683e+07	2.0471e+07	2.24968e+07	1.07113e+07	2.43996e+06	2.76751e+06	2.18713e+06	4.73967e+07	4.62775e+07	1.27239e+07	4.78792e+07	3.20459e+07	1.33641e+07	1.12869e+07	3.20776e+07	2.11453e+06	2.20912e+07	3.23379e+07	2.71267e+07
M305T580	19-Hydroxytestosterone	305.212	580.3	304.204	3.6827	C19H28O3	[M+H]+	Organic oxides	Alcohols and polyols	C05294	Lipid metabolism	2126-37-6	HMDB0006769	MetaDNA	2	pos	1.59953e+07	1.49879e+07	1.11019e+07	1.13015e+07	9.75503e+06	1.22463e+07	1.59248e+07	1.16197e+07	1.4116e+07	1.65701e+07	1.75333e+07	1.39815e+07	1.30411e+07	1.72455e+07	1.4741e+06	2.07273e+07	1.7204e+07	1.49217e+06	1.42295e+07	3.50861e+07	9.17681e+06	2.20336e+06	1.31382e+07	2.23041e+07
M372T781	Cholestane	372.385	781.3	372.376	24.9748	C27H48	[M]+			C19661		14982-53-7		MetaDNA	2	pos	1.26873e+08	1.1187e+08	1.07915e+08	7.08111e+07	6.54442e+07	8.28371e+07	7.02511e+07	1.00687e+08	6.14116e+07	6.91834e+07	7.91305e+07	7.39282e+07	2.16739e+07	3.26845e+07	3.14491e+07	1.26392e+08	5.49354e+07	2.59628e+07	4.61229e+07	7.57442e+07	3.44e+07	5.37448e+07	8.60616e+07	1.46039e+08
M348T252	4-Chloroprogesterone	348.178	251.6	348.186	21.5402	C21H29ClO2	[M]+	Haloalkenes	Carbonyl compounds	C14676		1164-81-4		MetaDNA	2	pos	504411	485979	4.00311e+06	3.6869e+06	1.32229e+06	1.90745e+06	2.21043e+06	7.65404e+06	2.33885e+06	2.32841e+06	1.13214e+06	939376	6.46188e+06	5.47002e+06	1.21486e+07	1.0156e+07	5.7891e+06	8.13338e+06	4.44663e+06	5.90365e+06	939314	3.71053e+06	4.36388e+06	6.18266e+06
M101T109	Triethylamine	101.061	109.1	101.12	10.0863	C6H15N	[M]+	Amines	Tertiary amines	C14691		121-44-8	HMDB0032539	BioDeepDB	2	pos	5.33727e+07	3.70777e+07	3.40339e+07	3.75627e+07	1.91204e+07	1.74595e+07	5.59432e+07	7.80329e+07	1.45209e+08	1.1468e+08	1.98919e+08	1.06953e+08	2.27233e+07	4.31514e+07	2.45404e+07	4.49081e+07	3.0086e+07	3.17524e+07	1.27625e+08	3.40616e+07	1.41799e+08	4.16916e+07	1.64814e+08	1.4879e+08
M102T301	Isovaleric acid	102.035	300.5	102.068	5.33971	C5H10O2	[M]+	Fatty Acyls	Fatty acids and conjugates	C08262	Digestive system	503-74-2	HMDB0000718	BioDeepDB	2	pos	1.83302e+08	1.91274e+08	2.64337e+08	1.47686e+08	8.81577e+07	1.96852e+08	2.52648e+08	5.59644e+07	3.23816e+08	3.38413e+07	2.84469e+08	3.57249e+08	2.39538e+08	1.65584e+08	7.60311e+07	3.92054e+08	1.89902e+08	9.61509e+07	1.78111e+08	5.71554e+07	2.11629e+08	2.39595e+08	3.37845e+08	9.59003e+07
M102T339	2-Ketobutyric acid	102.035	339.4	102.032	6.51547	C4H6O3	[M]+	Keto acids and derivatives	Short-chain keto acids and derivatives	C00109	Carbohydrate metabolism; Amino acid metabolism	600-18-0	HMDB0000005	BioDeepDB	2	pos	6.00914e+07	5.67499e+07	4.37567e+07	1.89517e+08	2.4403e+08	1.40828e+08	1.27427e+08	1.53254e+08	1.50858e+08	1.63962e+08	4.0853e+07	1.46015e+08	4.52144e+07	4.11891e+07	2.08193e+08	3.13063e+08	2.28346e+08	1.88176e+08	4.76667e+07	2.99293e+07	4.95636e+07	1.14815e+08	1.32067e+08	6.80437e+07
M104T93	gamma-Aminobutyric acid	104.108	92.8	103.063	3.99847	C4H9NO2	[M+H]+	Carboxylic acids and derivatives	Amino acids, peptides, and analogues	C00334	Metabolism of cofactors and vitamins; Metabolism of other amino acids; Signal transduction; Nervous system; Sensory system; Endocrine system; Carbohydrate metabolism; Signaling molecules and interaction; Amino acid metabolism; Substance dependence	56-12-2	HMDB0000112	BioDeepDB	2	pos	1.38727e+08	1.14027e+08	5.63448e+08	1.40618e+08	1.15877e+08	8.14297e+08	1.7146e+08	7.89219e+08	1.4732e+08	5.12562e+08	9.52006e+07	9.54972e+07	4.42225e+08	5.11572e+08	1.02186e+09	4.33711e+08	1.65128e+08	2.54465e+08	4.24926e+08	4.23688e+08	1.45172e+08	6.03837e+08	2.34627e+08	4.52556e+08
M103T79_2	Cadaverine	103.124	79	102.116	7.06425	C5H14N2	[M+H]+	Organonitrogen compounds	Amines	C01672	Amino acid metabolism; Metabolism of other amino acids; Digestive system	462-94-2	HMDB0002322	BioDeepDB	2	pos	808924	1.20203e+06	8.1391e+07	2.13924e+07	4.87994e+07	5.12223e+07	2.53323e+07	2.60006e+07	1.7441e+07	811166	642583	1.76842e+06	1.12159e+07	1.08793e+07	1.96632e+06	1.79076e+07	1.26996e+07	2.4194e+06	7.20766e+06	772636	2.18296e+07	1.24428e+07	1.01758e+07	1.76765e+07
M105T78	Diethanolamine	105.004	78.3	105.079	6.21243	C4H11NO2	[M]+	Organonitrogen compounds	Amines	C06772	Lipid metabolism	111-42-2	HMDB0004437	BioDeepDB	2	pos	3.43731e+08	3.26651e+08	6.09317e+08	1.15307e+08	3.56176e+08	1.25667e+09	7.40162e+08	4.75566e+08	2.41662e+08	4.21954e+08	2.67001e+08	4.14767e+08	5.61161e+08	5.21679e+08	2.92746e+08	9.73629e+08	9.08109e+08	1.92997e+08	1.15265e+08	8.73747e+07	1.19808e+08	1.96424e+08	1.5028e+08	4.57208e+08
M106T93_1	L-Serine	106.051	92.9	105.043	3.98967	C3H7NO3	[M+H]+	Carboxylic acids and derivatives	Amino acids, peptides, and analogues	C00065	Cancer: overview; Membrane transport; Signal transduction; Digestive system; Lipid metabolism; Carbohydrate metabolism; Translation; Amino acid metabolism; Energy metabolism	56-45-1	HMDB0000187	BioDeepDB	2	pos	6.24329e+07	5.01322e+07	4.59778e+07	1.79518e+07	4.9058e+07	4.91481e+07	4.70883e+07	7.18269e+07	7.18164e+07	5.93106e+07	5.12598e+07	6.20097e+07	3.79961e+07	5.92047e+07	8.51831e+06	2.42235e+07	2.82095e+07	6.62744e+06	3.29501e+07	1.75626e+07	4.12278e+07	4.11839e+07	4.30753e+07	3.12315e+07
M110T553	Hydroquinone	110.021	553.3	110.037	2.80187	C6H6O2	[M]+	Phenols	Benzenediols	C00530	Amino acid metabolism	123-31-9	HMDB0002434	BioDeepDB	2	pos	1.29357e+08	6.83262e+07	1.73594e+08	3.94739e+08	4.58229e+07	1.27632e+08	5.49097e+07	3.61736e+07	3.5834e+07	1.8053e+08	3.09306e+08	1.09644e+08	1.19858e+08	3.46075e+07	1.49419e+08	3.62087e+07	3.63884e+07	2.75645e+07	8.29673e+07	1.19267e+08	3.38569e+07	1.34451e+08	1.70945e+08	3.62899e+07
M110T167	2-Aminophenol	110.061	167.5	109.053	6.57818	C6H7NO	[M+H]+			C01987	Amino acid metabolism	95-55-6		BioDeepDB	2	pos	1.89861e+07	1.18556e+07	9.6618e+06	7.15055e+06	1.24315e+07	8.02023e+06	3.8619e+06	7.46113e+06	9.75762e+06	1.2936e+07	1.52616e+07	1.3686e+07	1.45078e+07	1.52594e+07	1.39191e+07	1.33598e+07	1.46658e+07	1.88178e+07	1.58524e+07	1.89178e+07	1.57424e+07	1.70025e+07	1.4828e+07	1.4357e+07
M111T825	Pyrrole-2-carboxylic acid	111.021	825.2	111.032	8.63994	C5H5NO2	[M]+	Pyrroles	Pyrrole carboxylic acids and derivatives	C05942	Amino acid metabolism	634-97-9	HMDB0004230	BioDeepDB	2	pos	1.83652e+07	1.98016e+07	1.85677e+07	9.2442e+07	1.98818e+07	6.63867e+07	8.77995e+07	1.62379e+07	1.9623e+07	1.89699e+07	8.59659e+07	2.59545e+07	5.84889e+07	1.74976e+07	1.97772e+07	1.70389e+07	5.30577e+07	7.16511e+07	1.15449e+08	1.10576e+08	1.41183e+08	3.12132e+07	2.33252e+07	6.99758e+07
M113T215	Uracil	113.035	214.8	112.027	2.7494	C4H4N2O2	[M+H]+	Diazines	Pyrimidines and pyrimidine derivatives	C00106	Metabolism of cofactors and vitamins; Metabolism of other amino acids; Nucleotide metabolism	66-22-8	HMDB0000300	BioDeepDB	2	pos	2.56631e+08	6.58857e+08	1.51828e+08	5.60152e+08	2.43614e+08	8.39462e+08	9.90542e+08	7.75823e+07	9.81415e+07	1.9924e+08	7.4658e+07	8.88307e+07	3.419e+08	7.16097e+07	7.36373e+07	5.70728e+08	3.98993e+08	3.33414e+08	2.48601e+08	9.1768e+07	8.20215e+07	3.59203e+08	4.52983e+08	5.85625e+08
M112T109	Cytosine	112.052	109.1	111.043	3.90091	C4H5N3O	[M+H]+	Diazines	Pyrimidines and pyrimidine derivatives	C00380	Nucleotide metabolism	71-30-7	HMDB0000630	BioDeepDB	2	pos	4.92333e+07	6.37319e+07	1.46239e+07	4.71697e+07	1.80111e+07	1.3901e+07	1.42322e+07	1.51065e+07	5.09906e+07	4.42515e+07	7.0336e+07	2.30437e+07	5.5732e+07	1.57186e+07	9.05611e+07	3.44541e+07	1.37475e+07	6.40871e+07	8.31408e+07	1.25912e+07	8.65625e+07	1.45618e+07	3.94353e+07	1.35295e+07
M114T98	Creatinine	114.067	98.4	113.059	0.845366	C4H7N3O	[M+H]+	Carboxylic acids and derivatives	Amino acids, peptides, and analogues	C00791	Amino acid metabolism	60-27-5	HMDB0000562	BioDeepDB	2	pos	6.37937e+08	1.52441e+08	1.01861e+08	1.29263e+08	1.31016e+08	1.84087e+08	1.87807e+08	1.85628e+08	2.10423e+08	2.11384e+08	1.94625e+08	1.81549e+08	1.72612e+08	8.29238e+07	1.73119e+08	1.92726e+08	2.09709e+08	2.77781e+08	3.6098e+08	1.57877e+08	1.51551e+08	1.46323e+08	1.27157e+08	1.74984e+08
M116T104	L-Proline	116.071	103.9	115.063	0.391623	C5H9NO2	[M+H]+	Carboxylic acids and derivatives	Amino acids, peptides, and analogues	C00148	Cancer: overview; Membrane transport; Digestive system; Translation; Amino acid metabolism	147-85-3	HMDB0000162	BioDeepDB	2	pos	1.09279e+09	3.21126e+09	1.57248e+09	4.48641e+09	4.49539e+09	3.51872e+09	3.37906e+09	1.52077e+09	1.58162e+09	2.4507e+09	3.39199e+09	1.87122e+09	2.67334e+09	4.18838e+09	1.57723e+09	1.51383e+09	1.25217e+09	2.6522e+09	3.33594e+09	1.38264e+09	3.70571e+09	3.09536e+09	3.18187e+09	2.62908e+09
M120T95	L-Threonine	120.066	95	119.058	0.556708	C4H9NO3	[M+H]+	Carboxylic acids and derivatives	Amino acids, peptides, and analogues	C00188	Metabolism of cofactors and vitamins; Membrane transport; Digestive system; Translation; Amino acid metabolism	72-19-5	HMDB0000167	BioDeepDB	2	pos	3.12564e+08	3.92178e+08	5.66758e+08	4.95758e+08	1.66424e+11	6.88351e+08	4.95498e+08	7.52592e+08	5.40497e+08	4.36975e+08	8.78594e+10	3.64915e+08	5.10172e+08	3.79289e+08	1.12626e+09	1.39293e+11	1.69931e+11	1.1498e+09	4.5345e+08	5.34697e+08	3.3465e+08	3.14714e+08	4.03517e+08	3.36303e+08
M139T355	4-Hydroxybenzoic acid	139.019	354.9	138.032	5.3867	C7H6O3	[M+H]+	Benzene and substituted derivatives	Benzoic acids and derivatives	C00156	Metabolism of cofactors and vitamins	99-96-7 / 456-23-5	HMDB0000500	BioDeepDB	2	pos	3.98067e+07	3.05956e+07	4.14525e+07	3.14586e+07	2.60789e+07	3.82368e+07	3.67845e+07	2.86503e+07	2.91429e+07	2.41342e+07	3.01295e+07	3.12053e+07	3.23666e+07	3.09115e+07	2.76128e+07	3.22783e+07	3.73436e+07	2.87492e+07	2.73033e+07	5.69194e+07	2.90753e+07	3.39401e+07	1.20663e+08	1.01395e+08
M138T375	Tyrosol	138.056	375.1	138.068	7.20577	C8H10O2	[M]+	Phenols	Tyrosols and derivatives	C06044	Amino acid metabolism	501-94-0	HMDB0004284	BioDeepDB	2	pos	5.72385e+07	6.55032e+07	6.19464e+07	5.03445e+07	5.41471e+07	8.50677e+07	5.58836e+07	9.77791e+06	1.59546e+07	2.84493e+07	1.14323e+07	2.57974e+07	5.14042e+07	3.51042e+07	7.23792e+06	7.23412e+06	5.26495e+07	5.922e+06	1.84362e+07	4.61961e+07	1.27854e+07	3.04818e+07	3.03858e+07	3.1293e+07
M122T93	(S)-1-Phenylethanol	122.072	93.1	122.073	13.1071	C8H10O	[M]+			C11348		1445-91-6		BioDeepDB	2	pos	1.248e+06	1.68036e+06	2.30444e+06	2.2399e+06	1.2213e+06	1.20191e+06	1.39145e+06	1.57682e+06	8.36726e+06	8.33346e+06	9.22072e+06	7.20127e+06	1.02855e+06	962614	5.37033e+06	1.38764e+06	1.5845e+06	5.3999e+06	3.94927e+07	911828	1.96173e+07	1.51401e+07	985881	1.3464e+06
M126T580	Ciliatine	125.987	580.1	125.024	1.02685	C2H8NO3P	[M+H]+	Organic phosphonic acids and derivatives	Organic phosphonic acids	C03557	Membrane transport; Metabolism of other amino acids	2041-14-7	HMDB0011747	BioDeepDB	2	pos	6.76326e+07	8.24676e+07	8.20048e+07	2.99864e+07	6.16202e+07	8.57307e+07	8.25643e+07	4.4967e+07	1.12896e+08	5.53448e+07	3.91158e+07	6.30762e+07	6.12172e+07	8.61788e+07	1.21264e+08	2.80404e+07	4.64741e+07	7.29045e+07	5.41658e+07	5.693e+07	6.94324e+07	2.2302e+07	2.87119e+07	7.46399e+07
M127T277	Thymine	127.051	277.2	126.043	0.0546748	C5H6N2O2	[M+H]+	Diazines	Pyrimidines and pyrimidine derivatives	C00178	Nucleotide metabolism	65-71-4	HMDB0000262	BioDeepDB	2	pos	3.55647e+08	3.51631e+08	3.28823e+08	2.93402e+08	2.93979e+08	3.31474e+08	3.6339e+08	2.76481e+08	3.16476e+08	3.51063e+08	3.1847e+08	3.8128e+08	4.45168e+08	3.66049e+08	5.49467e+08	4.61525e+08	4.83136e+08	3.86031e+08	3.32993e+08	3.34423e+08	3.54775e+08	3.13964e+08	2.8623e+08	4.04665e+08
M126T94	Taurine	126.022	94.2	125.015	2.54201	C2H7NO3S	[M+H]+	Organic sulfonic acids and derivatives	Organosulfonic acids and derivatives	C00245	Membrane transport; Metabolism of other amino acids; Lipid metabolism; Signaling molecules and interaction; Energy metabolism	107-35-7	HMDB0000251	BioDeepDB	2	pos	1.82872e+08	1.74843e+08	1.78009e+08	1.66839e+08	2.31359e+08	1.86483e+08	1.85895e+08	1.62186e+08	3.05191e+07	1.75598e+08	2.88721e+07	1.68469e+08	3.09291e+07	1.5803e+08	1.69792e+08	1.52213e+08	1.7655e+08	3.37601e+07	3.21635e+07	3.00423e+07	2.68113e+07	8.46975e+07	1.45136e+08	1.26559e+08
M130T95	Pipecolic acid	130.05	95.4	129.079	21.8125	C6H11NO2	[M+H]+	Carboxylic acids and derivatives	Amino acids, peptides, and analogues	C00408	Amino acid metabolism	535-75-1 / 3105-95-1	HMDB0000070	BioDeepDB	2	pos	3.8458e+08	6.25957e+08	4.09275e+08	4.48137e+08	6.46377e+08	7.19809e+08	4.95365e+08	7.44196e+08	3.80616e+08	5.42632e+08	5.33102e+08	3.84636e+08	3.0876e+08	2.32067e+08	5.7996e+08	3.05118e+08	4.17494e+08	5.74028e+08	5.47081e+08	4.02306e+08	5.85754e+08	7.32356e+08	4.14936e+08	4.45039e+08
M130T182	Pyroglutamic acid	130.05	182.5	129.043	1.52344	C5H7NO3	[M+H]+	Carboxylic acids and derivatives	Amino acids, peptides, and analogues	C01879	Metabolism of other amino acids	98-79-3	HMDB0000267	BioDeepDB	2	pos	6.34138e+07	8.80557e+07	1.68915e+08	9.82615e+07	8.14974e+07	7.81572e+07	6.81541e+07	1.76589e+08	5.37193e+07	1.09661e+08	4.28364e+07	4.65624e+07	1.63749e+08	3.80842e+07	2.75457e+08	7.50798e+07	2.02608e+08	1.20001e+08	6.2817e+07	1.14174e+08	1.56315e+08	5.81416e+07	1.06456e+08	4.53146e+07
M130T362	Ketoleucine	130.16	361.9	130.063	6.05532	C6H10O3	[M]+	Keto acids and derivatives	Short-chain keto acids and derivatives	C00233	Amino acid metabolism	816-66-0	HMDB0000695	BioDeepDB	2	pos	2.00904e+07	2.47984e+08	2.71686e+08	1.11869e+08	7.96714e+07	7.96117e+07	1.76573e+07	3.99361e+07	3.71675e+07	8.14218e+07	7.17801e+07	3.39416e+07	3.44399e+07	8.22601e+07	4.55152e+07	7.35019e+07	5.43001e+07	4.46783e+07	4.96028e+07	2.93836e+07	1.63673e+08	1.59915e+08	6.35769e+07	1.69669e+07
M132T102	Creatine	132.077	101.7	131.07	0.200418	C4H9N3O2	[M+H]+	Carboxylic acids and derivatives	Amino acids, peptides, and analogues	C00300	Amino acid metabolism	57-00-1	HMDB0000064	BioDeepDB	2	pos	1.51871e+09	1.58664e+09	5.98315e+08	1.25151e+09	5.76598e+08	9.57608e+08	1.88971e+09	1.09423e+09	1.25555e+09	5.89825e+08	9.40087e+08	2.80693e+09	1.48182e+09	8.98692e+08	4.04352e+09	1.56019e+09	7.05927e+09	4.67633e+09	2.57151e+09	6.97493e+08	8.17365e+08	2.74245e+09	1.83455e+09	9.9189e+08
M132T70	cis-4-Hydroxy-D-proline	131.975	70.4	131.058	4.92536	C5H9NO3	[M+H]+	Carboxylic acids and derivatives	Amino acids, peptides, and analogues	C03440	Amino acid metabolism	2584-71-6	HMDB0060460	BioDeepDB	2	pos	4.13998e+07	3.79723e+07	4.86919e+07	3.47756e+07	4.9741e+07	5.22794e+07	4.06404e+07	5.43175e+07	3.97648e+07	3.77699e+07	7.08218e+06	2.69889e+07	1.14285e+08	5.65091e+07	5.54909e+08	4.79983e+07	1.45618e+08	9.28849e+07	3.70706e+07	3.78032e+07	2.86842e+07	3.51063e+07	3.86611e+07	2.82512e+07
M132T301	L-Leucine	132.102	301.5	131.095	2.06601	C6H13NO2	[M+H]+	Carboxylic acids and derivatives	Amino acids, peptides, and analogues	C00123	Cancer: overview; Membrane transport; Signal transduction; Digestive system; Translation; Amino acid metabolism	61-90-5	HMDB0000687	BioDeepDB	2	pos	2.01259e+08	2.66404e+08	6.37825e+08	6.54014e+07	5.08437e+08	3.9451e+08	2.57947e+08	7.96964e+07	7.74765e+07	2.40954e+08	5.46381e+07	1.66473e+08	1.25926e+08	8.19183e+07	5.15461e+08	9.28007e+07	1.1189e+09	4.00836e+08	1.01123e+09	6.30211e+07	2.94357e+08	5.48313e+07	2.15831e+08	7.21628e+07
M132T233	L-Isoleucine	132.067	232.6	131.095	2.3849	C6H13NO2	[M+H]+	Carboxylic acids and derivatives	Amino acids, peptides, and analogues	C00407	Cancer: overview; Membrane transport; Digestive system; Translation; Amino acid metabolism	73-32-5	HMDB0000172	BioDeepDB	2	pos	9.98806e+06	1.04765e+07	1.34993e+07	2.06428e+07	1.17597e+07	6.73624e+06	1.13367e+07	2.08741e+07	2.26019e+07	6.90773e+06	3.39459e+06	2.25797e+07	6.84645e+06	4.54126e+06	3.66645e+06	4.30291e+06	3.76941e+06	2.6015e+06	2.0381e+07	1.5588e+07	4.3515e+07	7.07959e+07	2.4955e+07	4.52193e+06
M133T770	L-Asparagine	133.101	770.3	132.054	3.6452	C4H8N2O3	[M+H]+	Carboxylic acids and derivatives	Amino acids, peptides, and analogues	C00152	Cancer: overview; Amino acid metabolism; Digestive system; Translation	2058-58-4	HMDB0033780	BioDeepDB	2	pos	3.54092e+07	8.69033e+06	4.22776e+07	4.37257e+07	3.93284e+07	4.00783e+07	4.74129e+07	9.06281e+06	8.18537e+06	9.00336e+06	8.86491e+06	7.99341e+06	6.1562e+07	5.57373e+07	2.78999e+07	7.10358e+07	5.9864e+07	6.94883e+06	7.0774e+06	1.15257e+07	8.88985e+06	7.03144e+06	9.53755e+06	4.36071e+07
M134T94	L-Aspartic acid	134.046	94.1	133.037	2.92125	C4H7NO4	[M+H]+	Carboxylic acids and derivatives	Amino acids, peptides, and analogues	C00049	Cancer: overview; Metabolism of cofactors and vitamins; Metabolism of other amino acids; Membrane transport; Digestive system; Signaling molecules and interaction; Translation; Amino acid metabolism	56-84-8	HMDB0000191	BioDeepDB	2	pos	6.05202e+07	8.57524e+06	6.13707e+07	6.99298e+07	4.69398e+07	7.43828e+06	5.94316e+07	1.05978e+08	7.47539e+07	8.77304e+07	1.30902e+08	1.05778e+08	4.74005e+07	4.13946e+07	8.18758e+06	8.18957e+07	1.2333e+07	9.3264e+06	8.11822e+07	9.16207e+07	6.59865e+07	6.52299e+07	8.88424e+07	6.07383e+07
M153T181	Xanthine	153.041	181.3	152.033	2.24939	C5H4N4O2	[M+H]+	Imidazopyrimidines	Purines and purine derivatives	C00385	Biosynthesis of other secondary metabolites; Nucleotide metabolism	69-89-6	HMDB0000292	BioDeepDB	2	pos	6.03642e+08	2.57582e+08	6.31507e+08	6.95845e+08	4.26654e+08	6.68613e+08	3.69777e+08	9.45669e+08	1.00113e+09	3.34634e+08	1.5158e+09	1.31748e+09	7.06731e+08	2.92065e+08	5.50866e+08	4.68789e+08	5.49697e+08	2.56901e+08	3.29536e+08	4.43305e+08	9.8524e+08	3.20371e+08	3.83079e+08	3.60283e+08
M137T70	2-Aminobenzoic acid	136.954	70.3	137.048	5.3912	C7H7NO2	[M]+	Benzene and substituted derivatives	Benzoic acids and derivatives	C00108	Amino acid metabolism	118-92-3	HMDB0001123	BioDeepDB	2	pos	1.33638e+07	1.48392e+07	1.65563e+07	1.70932e+07	1.93781e+07	1.74477e+07	1.43668e+07	1.65455e+06	9.41817e+06	8.44108e+06	9.35799e+06	1.0449e+07	1.29342e+07	9.22209e+06	7.15498e+06	1.17763e+07	1.52041e+07	6.6455e+06	5.30621e+06	1.53137e+07	694758	5.52291e+06	6.74641e+06	9.70974e+06
M137T330_2	p-Aminobenzoic acid	137.046	330.4	137.048	15.3234	C7H7NO2	[M]+	Benzene and substituted derivatives	Benzoic acids and derivatives	C00568	Metabolism of cofactors and vitamins	150-13-0/2906-28-7	HMDB0001392	BioDeepDB	2	pos	1.54202e+07	1.23121e+07	8.90487e+06	9.36306e+06	3.77455e+07	6.45553e+06	4.69132e+07	1.26699e+07	3.60834e+07	1.49576e+07	2.12572e+07	1.27333e+07	1.79411e+07	1.55088e+07	7.8357e+06	2.85024e+07	3.08555e+07	4.04334e+07	2.36762e+07	1.5269e+07	3.01122e+07	2.87886e+07	1.2623e+07	1.11605e+07
M138T236	Tyramine	138.092	235.8	137.084	1.28743	C8H11NO	[M+H]+	Benzene and substituted derivatives	Phenethylamines	C00483	Amino acid metabolism; Digestive system; Signaling molecules and interaction	51-67-2	HMDB0000306	BioDeepDB	2	pos	1.35783e+08	1.95827e+08	1.72979e+08	1.22413e+08	1.40183e+08	2.25712e+08	1.89609e+08	8.83424e+07	1.03715e+08	1.29159e+08	2.00812e+07	1.05705e+08	8.58963e+07	7.97207e+07	9.06138e+07	9.18788e+07	1.41956e+08	7.29334e+07	1.52187e+08	1.09614e+08	1.31444e+08	9.71586e+07	9.31334e+07	2.31886e+07
M139T109_1	Urocanic acid	139.05	109.4	138.043	0.0412467	C6H6N2O2	[M+H]+	Azoles	Imidazoles	C00785	Amino acid metabolism	104-98-3	HMDB0000301	BioDeepDB	2	pos	8.16602e+08	1.05142e+08	7.08553e+08	1.12628e+08	1.00386e+08	2.95861e+08	4.16227e+08	3.82514e+08	9.84864e+07	1.02822e+08	1.04315e+08	1.10529e+08	4.80182e+08	6.26395e+08	4.76504e+08	8.87138e+07	1.01617e+08	7.49805e+08	1.04359e+08	3.59388e+08	4.05308e+08	9.79114e+08	1.5007e+09	8.92036e+07
M142T173	O-Phosphoethanolamine	141.96	173.5	141.019	5.94892	C2H8NO4P	[M+H]+	Organic phosphoric acids and derivatives	Phosphate esters	C00346	Lipid metabolism; Signal transduction	1071-23-4	HMDB0000224	BioDeepDB	2	pos	1.10498e+08	3.7971e+07	5.80261e+07	1.56574e+08	4.21376e+07	4.22944e+07	5.3403e+07	1.72851e+08	1.36957e+08	2.24788e+08	2.40399e+08	8.71135e+07	4.33876e+07	2.33699e+07	3.39533e+07	1.64704e+08	6.76466e+07	2.94092e+07	7.7194e+07	1.58826e+08	5.02858e+07	2.63505e+07	2.58943e+07	1.97566e+08
M161T103	Pimelic acid	161.093	102.7	160.074	5.17332	C7H12O4	[M+H]+	Fatty Acyls	Fatty acids and conjugates	C02656	Metabolism of cofactors and vitamins	111-16-0	HMDB0000857	BioDeepDB	2	pos	1.40606e+08	1.48639e+08	1.85821e+08	1.13816e+08	1.15727e+08	1.81917e+08	2.00293e+08	1.21345e+08	9.79239e+07	8.89167e+07	8.276e+07	7.64619e+07	1.6891e+08	1.94917e+08	3.62075e+07	2.44386e+08	1.71704e+08	4.80188e+07	5.63629e+07	1.6145e+08	2.10387e+07	8.11182e+07	1.13211e+08	1.57854e+08
M144T351_2	Tryptophanol	144.081	351.4	161.084	29.3863	C10H11NO	[M+H-H2O]+	Indoles and derivatives	Indoles	C00955	Amino acid metabolism	526-55-6	HMDB0003447	BioDeepDB	2	pos	1.13545e+09	1.40673e+09	3.36014e+09	3.16406e+09	2.92607e+09	5.15855e+09	4.69156e+09	7.30983e+09	5.37961e+09	6.21274e+09	4.3655e+09	4.22014e+09	2.22053e+09	1.1256e+09	3.1988e+08	1.55256e+09	1.50544e+09	3.68797e+08	5.17782e+09	2.49937e+09	2.09103e+09	4.69863e+09	4.35373e+09	1.34507e+09
M145T826	Spermidine	144.983	826	145.158	4.51376	C7H19N3	[M]+	Organonitrogen compounds	Amines	C00315	Amino acid metabolism; Membrane transport; Metabolism of other amino acids; Digestive system	124-20-9	HMDB0001257	BioDeepDB	2	pos	5.01852e+07	2.3469e+07	1.83181e+08	1.23657e+08	7.17065e+07	1.70924e+08	5.92735e+08	5.11084e+08	1.56123e+08	1.17867e+08	1.93968e+08	1.16243e+08	1.03586e+08	2.19888e+08	5.32787e+07	2.35912e+08	1.55727e+08	6.03002e+07	2.20734e+08	1.94716e+08	1.63933e+08	2.95401e+08	4.23635e+08	2.1336e+08
M162T236	3-Hydroxymethylglutaric acid	162.056	236.2	162.053	5.52391	C6H10O5	[M]+	Fatty Acyls	Fatty acids and conjugates	C03761		503-49-1	HMDB0000355	BioDeepDB	2	pos	2.80769e+06	9.50339e+06	2.3818e+07	2.20403e+07	2.10768e+07	3.35408e+07	3.06224e+07	4.64389e+07	3.6095e+07	4.18614e+07	3.02716e+07	2.79669e+07	1.6331e+07	3.90114e+06	1.09764e+06	1.07616e+07	1.01295e+07	1.37341e+06	3.28894e+07	1.73094e+07	4.50581e+06	3.00652e+07	2.90837e+07	4.20387e+06
M147T94	L-Lysine	147.077	94.1	146.106	4.07535	C6H14N2O2	[M+H]+	Carboxylic acids and derivatives	Amino acids, peptides, and analogues	C00047	Metabolism of cofactors and vitamins; Membrane transport; Digestive system; Translation; Amino acid metabolism	56-87-1	HMDB0000182	BioDeepDB	2	pos	2.58385e+08	2.56904e+08	3.14132e+08	2.79345e+08	3.11398e+08	2.79004e+08	1.04812e+09	4.12959e+08	3.21585e+08	3.27326e+08	3.5671e+08	3.73343e+08	3.3352e+08	2.12962e+08	2.59914e+07	1.54738e+08	2.472e+08	3.12149e+07	4.07394e+08	4.18442e+08	2.21373e+08	8.28027e+07	3.77797e+08	1.23113e+09
M165T224	4-Hydroxycinnamic acid	165.056	224.4	164.047	1.94156	C9H8O3	[M+H]+	Cinnamic acids and derivatives	Hydroxycinnamic acids and derivatives	C00811	Amino acid metabolism; Metabolism of cofactors and vitamins	7400-08-0 / 7400-08-0 501-98-4 / 501-98-4	HMDB0002035	BioDeepDB	2	pos	4.70813e+08	6.27369e+08	8.04681e+08	8.1663e+08	7.97907e+08	1.01614e+09	7.19135e+08	9.56291e+08	8.12046e+08	6.24464e+08	3.94337e+08	4.59482e+08	6.48224e+08	4.24423e+08	1.88634e+09	6.32552e+08	7.78674e+08	1.65095e+09	7.8259e+08	5.92135e+08	2.34983e+08	5.97686e+08	5.44705e+08	4.61751e+08
M149T69	L-2-Hydroxyglutaric acid	148.978	68.8	148.037	4.88091	C5H8O5	[M+H]+	Fatty Acyls	Fatty acids and conjugates	C03196	Amino acid metabolism	13095-48-2	HMDB0000694	BioDeepDB	2	pos	1.65014e+07	8.08346e+07	1.03653e+08	8.17771e+07	9.64768e+07	1.93763e+07	7.88142e+07	3.0067e+07	1.3568e+07	5.75341e+06	2.85249e+06	1.37421e+07	1.4004e+07	9.75176e+06	2.63296e+06	1.81222e+07	2.36272e+07	2.96075e+06	2.50567e+06	5.4092e+06	6.23188e+06	3.07769e+06	1.01048e+07	6.08585e+06
M148T495	3-Methyloxindole	148.076	494.7	147.068	1.51274	C9H9NO	[M+H]+			C02366		1504-06-9		BioDeepDB	2	pos	3.33071e+08	1.73018e+08	2.7223e+08	3.40267e+08	4.66579e+08	3.3007e+07	3.91553e+08	2.92211e+08	3.82329e+08	4.86162e+08	5.92017e+08	4.41099e+08	2.21541e+08	1.89643e+08	9.48175e+07	3.00811e+08	1.89686e+08	3.7363e+07	6.39413e+08	3.91707e+08	3.53776e+08	3.51365e+08	4.45346e+08	3.32554e+08
M149T582	Phthalic acid	149.023	582	166.027	27.0696	C8H6O4	[M+H-H2O]+	Benzene and substituted derivatives	Benzoic acids and derivatives	C01606	Membrane transport	88-99-3/3198-29-6	HMDB0002107	MoNA	2	pos	2.46424e+08	2.37608e+08	2.55767e+08	8.86546e+07	1.00855e+08	3.8179e+08	2.32164e+08	5.86448e+07	8.71352e+07	8.19448e+07	4.68975e+07	6.47244e+07	9.11253e+07	1.636e+08	8.77974e+06	2.49783e+08	1.80322e+08	4.63757e+06	2.95013e+07	1.7093e+08	3.81963e+06	3.26018e+07	1.0538e+08	1.84293e+08
M150T152	L-Methionine	150.06	152.5	149.051	11.4887	C5H11NO2S	[M+H]+	Carboxylic acids and derivatives	Amino acids, peptides, and analogues	C00073	Cancer: overview; Amino acid metabolism; Digestive system; Translation	63-68-3	HMDB0000696	BioDeepDB	2	pos	1.42654e+09	1.38701e+09	3.13258e+09	1.3914e+09	1.6054e+09	2.78503e+09	3.5215e+09	3.56845e+09	1.18374e+09	2.41391e+09	9.59708e+08	1.20688e+09	3.7028e+09	2.4711e+09	9.57028e+08	3.30434e+09	3.61345e+09	8.73423e+08	4.86077e+08	3.70273e+09	1.64564e+08	1.79297e+09	2.17162e+09	3.59478e+09
M150T311	D-Lyxose	150.056	310.8	150.053	22.6582	C5H10O5	[M]+			C00476	Carbohydrate metabolism	1114-34-7		BioDeepDB	2	pos	5.78466e+07	6.91025e+07	8.97297e+07	6.73288e+07	8.51233e+07	1.78031e+07	6.08262e+07	9.81973e+07	6.84617e+07	7.02646e+07	5.97878e+07	5.67831e+07	5.01463e+07	4.06791e+07	2.83542e+08	6.96937e+07	1.25254e+08	3.28972e+07	6.75135e+07	1.27905e+07	5.29571e+07	4.38821e+07	4.86367e+07	6.84807e+07
M170T179	Pyridoxine	170.081	179.5	169.074	0.014437	C8H11NO3	[M+H]+	Pyridines and derivatives	Pyridoxines	C00314	Metabolism of cofactors and vitamins	65-23-6	HMDB0000239	BioDeepDB	2	pos	1.2845e+08	1.17794e+08	1.1823e+08	2.69977e+07	9.42482e+07	1.48775e+08	1.58887e+08	1.20249e+08	1.19576e+08	1.1062e+08	1.26293e+08	9.74677e+07	1.18257e+08	1.08816e+08	1.51284e+07	1.37309e+08	1.42814e+08	1.86711e+07	2.79864e+07	2.74505e+08	1.08427e+08	1.18454e+08	1.11285e+08	1.46192e+08
M170T86	1-Methylhistidine	170.093	86.1	169.085	6.02022	C7H11N3O2	[M+H]+	Carboxylic acids and derivatives	Amino acids, peptides, and analogues	C01152	Amino acid metabolism	332-80-9 / 368-16-1	HMDB0000001	BioDeepDB	2	pos	9.60783e+06	8.24962e+06	9.90125e+06	9.0349e+06	2.79754e+07	4.43294e+07	5.16824e+07	1.64171e+07	4.75726e+07	4.79667e+07	1.53847e+07	4.55327e+07	1.45905e+07	4.74462e+07	1.77818e+07	8.77938e+06	4.77591e+07	2.22622e+07	1.63871e+07	6.86261e+06	5.49991e+06	4.46198e+07	7.19585e+06	5.74096e+06
M153T135	Mandelic acid	153.057	134.6	152.047	16.4906	C8H8O3	[M+H]+	Benzene and substituted derivatives		C01984		90-64-2 / 17199-29-0	HMDB0000703	BioDeepDB	2	pos	6.55883e+06	6.76534e+06	7.14622e+06	6.61993e+06	8.73402e+06	6.15811e+06	5.90454e+06	6.81839e+06	7.35732e+06	7.77156e+06	6.68955e+06	1.8254e+06	6.87102e+06	7.27129e+06	5.1733e+06	8.90099e+06	7.81967e+06	5.45423e+06	1.84896e+06	1.86578e+06	2.06555e+06	7.57269e+06	1.19366e+07	1.80013e+06
M155T539	2,3-Butanediol	155.107	539.3	154.012	5.12733	C4H10O2S2	[M+H]+	Organooxygen compounds	Alcohols and polyols	C00265		513-85-9 / 3483-12-3	HMDB0003156	BioDeepDB	2	pos	1.05246e+07	2.83211e+07	7.11343e+06	8.43744e+06	1.93136e+07	1.06559e+07	1.17071e+07	1.52463e+07	7.89522e+06	1.71925e+07	1.61277e+07	1.34016e+07	1.18556e+07	1.35701e+07	4.35494e+07	1.34612e+07	1.60097e+07	4.67352e+07	1.52973e+07	4.16665e+07	2.06174e+07	1.92399e+07	1.97671e+07	4.03042e+07
M154T292	3-Amino-4-hydroxybenzoate	154.05	292.2	153.043	2.10321	C7H7NO3	[M+H]+			C12115		1571-72-8		BioDeepDB	2	pos	2.55996e+07	3.41293e+07	3.22882e+07	4.10073e+07	3.65538e+07	4.47921e+07	4.05627e+07	1.93533e+07	2.2845e+07	2.05057e+07	1.94782e+07	2.18746e+07	2.76023e+07	1.73451e+07	3.37281e+07	2.64308e+07	3.23514e+07	3.01248e+07	1.39875e+07	2.54433e+07	8.48584e+06	1.75635e+07	1.87199e+07	2.16968e+07
M155T718	Gentisic acid	154.991	718.2	154.027	3.54041	C7H6O4	[M+H]+	Benzene and substituted derivatives	Benzoic acids and derivatives	C00628	Amino acid metabolism	490-79-9	HMDB0000152	BioDeepDB	2	pos	4.99122e+08	4.63906e+08	4.70295e+08	4.92358e+08	5.23284e+08	4.44947e+08	5.153e+08	4.62289e+08	5.03416e+08	4.71038e+08	4.6799e+08	4.81054e+08	4.33736e+08	4.03325e+08	4.90591e+08	4.26412e+08	4.38006e+08	5.10554e+08	4.8909e+08	4.61386e+08	4.87837e+08	4.82807e+08	4.96934e+08	4.15611e+08
M174T160	Quinaldic acid	174.113	159.8	173.048	11.2069	C10H7NO2	[M+H]+	Quinolines and derivatives	Quinoline carboxylic acids	C06325		93-10-7	HMDB0000842	BioDeepDB	2	pos	6.16393e+06	2.28015e+07	3.54547e+07	4.19251e+07	1.16722e+08	8.16624e+07	2.90296e+07	1.45226e+07	9.22078e+06	3.59927e+07	2.57963e+07	3.81995e+07	9.55067e+06	1.83491e+07	2.05855e+07	5.3337e+07	5.62517e+07	2.92984e+07	1.34603e+07	2.42871e+07	9.76138e+06	3.46899e+07	2.95471e+07	4.02714e+07
M156T88	L-Histidine	156.077	88.2	155.07	1.77075	C6H9N3O2	[M+H]+	Carboxylic acids and derivatives	Amino acids, peptides, and analogues	C00135	Cancer: overview; Membrane transport; Metabolism of other amino acids; Digestive system; Translation; Amino acid metabolism	71-00-1	HMDB0000177	BioDeepDB	2	pos	5.65801e+07	6.32393e+07	7.00425e+07	6.48201e+07	6.7711e+07	8.05673e+07	5.26299e+07	1.05055e+08	6.64418e+07	7.83689e+07	7.46815e+07	3.54348e+07	7.87996e+07	9.43977e+07	4.95959e+07	6.83972e+07	6.10827e+07	5.15766e+07	6.57308e+07	7.02652e+07	4.60073e+07	7.91703e+07	7.91783e+07	5.66719e+07
M175T199	Shikimic acid	175.024	199.2	174.053	21.7488	C7H10O5	[M+H]+	Organooxygen compounds	Alcohols and polyols	C00493	Amino acid metabolism	138-59-0	HMDB0003070	BioDeepDB	2	pos	3.82653e+07	3.94275e+07	5.70407e+07	6.5024e+07	6.34382e+07	3.67805e+07	3.84005e+07	2.28512e+07	2.76053e+07	2.81296e+07	3.00283e+07	2.4079e+07	3.4339e+07	1.75704e+07	3.19981e+07	2.37466e+07	3.51156e+07	2.90695e+07	2.16758e+07	3.44938e+07	1.32379e+07	2.29952e+07	3.24759e+07	2.27166e+07
M175T91	L-Arginine	175.12	90.6	174.112	3.2389	C6H14N4O2	[M+H]+	Carboxylic acids and derivatives	Amino acids, peptides, and analogues	C00062	Cancer: overview; Membrane transport; Signal transduction; Digestive system; Neurodegenerative disease; Translation; Amino acid metabolism; Infectious disease: parasitic	74-79-3	HMDB0000517	BioDeepDB	2	pos	2.877e+08	1.08709e+08	2.85208e+07	2.1519e+08	1.18621e+08	2.05525e+07	1.4583e+08	3.68125e+08	4.52639e+08	9.43391e+08	5.18981e+08	5.81175e+08	3.02061e+07	2.31481e+07	1.62112e+08	1.59556e+08	1.39521e+08	1.53276e+08	3.03111e+08	2.49289e+08	3.56752e+08	1.94288e+08	2.54179e+08	1.71193e+08
M159T157	4,5-Dihydroorotic acid	158.962	157	158.033	5.68845	C5H6N2O4	[M+H]+	Carboxylic acids and derivatives	Amino acids, peptides, and analogues	C00337	Nucleotide metabolism	155-54-4 / 5988-19-2	HMDB0000528	BioDeepDB	2	pos	2.66085e+07	1.73896e+07	3.03992e+07	4.56902e+07	2.64338e+07	2.18875e+07	3.36705e+07	9.99924e+06	2.64243e+07	1.41346e+07	9.55096e+06	1.305e+07	1.05116e+07	7.94732e+06	1.30213e+07	4.34842e+07	1.23664e+07	1.24365e+07	1.81529e+07	1.39093e+07	2.19522e+07	2.74198e+07	2.43602e+07	2.20178e+07
M159T138	Ascorbate	159.029	137.8	176.032	25.3665	C6H8O6	[M+H-H2O]+			C00072	Carbohydrate metabolism; Metabolism of other amino acids; Signal transduction; Digestive system	50-81-7		BioDeepDB	2	pos	3.05115e+07	2.45204e+07	7.04985e+07	6.68205e+07	8.09093e+07	5.12868e+07	5.77397e+07	1.45746e+08	8.10726e+07	5.18439e+07	6.01204e+07	5.55348e+07	1.11682e+08	6.11621e+07	1.41672e+08	5.6398e+07	5.77437e+07	1.32919e+08	8.44633e+07	8.08966e+07	6.39182e+07	1.54556e+08	1.49071e+08	1.36071e+08
M162T96	L-Carnitine	162.113	96.5	161.105	0.148045	C7H15NO3	[M+H]+	Organonitrogen compounds	Quaternary ammonium salts	C00318	Environmental adaptation; Digestive system	541-15-1	HMDB0000062	BioDeepDB	2	pos	3.42232e+08	5.3202e+08	1.91592e+09	3.32291e+08	3.05689e+08	5.83536e+08	2.80079e+08	6.62869e+08	6.19958e+08	5.20995e+08	5.32888e+08	7.04974e+08	2.61328e+08	3.0322e+08	2.05867e+08	4.25559e+08	2.68719e+08	2.26573e+08	3.7229e+08	3.62694e+08	2.44229e+08	4.32355e+08	4.24512e+08	4.3466e+08
M163T627_1	Acetylcysteine	163.039	627.1	163.03	0.476934	C5H9NO3S	[M]+	Carboxylic acids and derivatives	Amino acids, peptides, and analogues	C06809		616-91-1	HMDB0001890	BioDeepDB	2	pos	2.48305e+07	4.40484e+07	9.18656e+07	3.01981e+07	4.07733e+07	1.15006e+08	4.47437e+07	3.69377e+07	5.45871e+07	1.86266e+07	7.80596e+07	1.0075e+08	4.41913e+07	1.99282e+07	4.52474e+07	5.8068e+07	5.28201e+07	4.09528e+07	1.28156e+08	2.1062e+07	6.12608e+07	1.16517e+08	1.27392e+08	2.80216e+07
M166T325	L-Phenylalanine	166.087	325	165.079	6.64975	C9H11NO2	[M+H]+			C00079	Cancer: overview; Membrane transport; Digestive system; Translation; Amino acid metabolism	673-06-3		BioDeepDB	2	pos	1.15998e+08	7.72483e+07	8.17927e+07	8.07112e+07	8.23882e+07	1.05307e+08	9.4301e+07	5.61907e+07	9.87741e+07	6.30277e+07	4.73976e+07	9.67517e+07	7.88504e+07	7.61868e+07	5.58379e+07	5.46107e+07	8.32945e+07	6.24407e+07	7.79978e+07	1.15099e+08	9.66689e+07	9.33352e+07	9.66924e+07	9.60469e+07
M167T267	Quinolinic acid	167.014	266.9	167.022	3.06906	C7H5NO4	[M]+	Pyridines and derivatives	Pyridinecarboxylic acids and derivatives	C03722	Amino acid metabolism; Metabolism of cofactors and vitamins; Metabolism of other amino acids	89-00-9	HMDB0000232	BioDeepDB	2	pos	1.24974e+08	1.69237e+08	1.09025e+08	5.82597e+07	4.68269e+07	3.47071e+07	4.67801e+06	1.13002e+07	3.25913e+06	1.25697e+07	7.2135e+06	8.72955e+06	3.9302e+07	4.38755e+07	1.70022e+07	7.22262e+07	6.0982e+07	2.27172e+07	9.96599e+06	4.01214e+06	1.16964e+07	2.10542e+07	3.91606e+06	2.20627e+07
M168T241	3,4-Dihydroxybenzeneacetic acid	168.103	241.1	168.042	5.18885	C8H8O4	[M]+	Phenols	Benzenediols	C01161	Amino acid metabolism; Nervous system; Substance dependence	102-32-9	HMDB0001336	BioDeepDB	2	pos	4.69209e+06	4.75421e+06	5.57396e+06	2.44896e+07	5.2722e+06	5.79581e+06	5.38865e+06	1.62193e+07	9.92023e+06	2.49402e+07	9.53751e+06	1.28925e+07	4.94837e+06	5.75876e+06	2.10431e+07	5.54676e+06	9.22729e+06	2.04448e+07	2.61933e+07	2.70494e+07	9.72238e+06	7.78681e+06	6.03407e+06	5.27478e+06
M170T35	Norepinephrine	169.978	35.5	169.074	2.3126	C8H11NO3	[M+H]+	Phenols	Benzenediols	C00547	Circulatory system; Nervous system; Signal transduction; Sensory system; Endocrine system; Digestive system; Environmental adaptation; Signaling molecules and interaction; Amino acid metabolism; Cellular community - eukaryotes	51-41-2	HMDB0000216	BioDeepDB	2	pos	3.55606e+08	3.97245e+08	1.19127e+09	4.01577e+07	5.14292e+07	4.4669e+08	2.3107e+08	2.17091e+08	2.36311e+08	1.0016e+08	1.99495e+08	1.47194e+08	2.4806e+08	2.42508e+08	4.69378e+07	2.39467e+08	2.60475e+08	6.35442e+07	7.8194e+07	2.59468e+08	2.08671e+07	3.94419e+07	1.12363e+08	3.7715e+08
M173T121	3-Dehydroshikimate	172.978	120.8	172.037	3.49801	C7H8O5	[M+H]+			C02637	Amino acid metabolism	2922-42-1		BioDeepDB	2	pos	1.94132e+07	2.22941e+07	3.71475e+07	2.35667e+07	1.72054e+07	6.13888e+07	2.98648e+07	3.33977e+07	2.51804e+07	2.79772e+07	1.70349e+07	2.15138e+07	5.17434e+07	4.26586e+07	6.94462e+07	4.10758e+07	3.51483e+07	6.5934e+07	2.7807e+07	4.28021e+07	3.23746e+07	2.64614e+07	3.09813e+07	6.06476e+07
M190T568	Methyl (indol-3-yl)acetate	190.087	568.3	189.079	3.28271	C11H11NO2	[M+H]+			C20635		1912-33-0		BioDeepDB	2	pos	3.05764e+07	3.33929e+07	4.82214e+07	5.46848e+07	2.64396e+07	4.88282e+07	5.31559e+07	8.57658e+07	4.82714e+07	2.54574e+07	3.02604e+07	2.9869e+07	5.49033e+07	5.07916e+07	2.04782e+07	4.48259e+07	7.04348e+07	2.10897e+07	9.8768e+07	3.61433e+08	1.32217e+08	2.93479e+07	4.19966e+07	4.64041e+07
M174T425	N-Acetylleucine	174.114	425.3	173.105	6.45556	C8H15NO3	[M+H]+	Carboxylic acids and derivatives	Amino acids, peptides, and analogues	C02710		1188-21-2	HMDB0011756	BioDeepDB	2	pos	2.50884e+06	2.83935e+06	2.38329e+06	2.16412e+06	7.61025e+06	3.06277e+06	3.36649e+06	7.97647e+06	6.68067e+06	7.7937e+06	1.98415e+06	5.32753e+06	1.07164e+07	1.87534e+06	1.23792e+06	6.55059e+06	3.66147e+06	1.45895e+06	8.09909e+06	1.17259e+07	2.2938e+06	3.69896e+07	4.12599e+07	3.51657e+07
M192T407	5-Hydroxyindoleacetic acid	192.067	407.3	191.058	7.41408	C10H9NO3	[M+H]+	Indoles and derivatives	Indolyl carboxylic acids and derivatives	C05635	Amino acid metabolism; Nervous system	54-16-0	HMDB0000763	BioDeepDB	2	pos	3.54666e+07	5.06938e+07	6.82505e+07	5.00712e+07	7.15128e+07	3.2163e+08	2.11559e+08	3.0652e+08	2.66635e+08	2.97949e+08	6.59958e+07	2.2172e+08	3.40929e+08	2.69008e+08	5.34154e+08	4.06388e+08	3.15996e+08	2.91842e+08	2.63351e+08	3.47893e+08	8.67626e+07	2.45301e+08	2.11546e+08	7.89283e+07
M177T67	N-Formyl-L-methionine	176.96	66.8	177.046	4.46436	C6H11NO3S	[M]+	Carboxylic acids and derivatives	Amino acids, peptides, and analogues	C03145	Amino acid metabolism	4289-98-9	HMDB0001015	BioDeepDB	2	pos	8.15573e+06	3.12553e+06	9.95966e+06	1.16847e+07	1.70346e+07	3.41755e+06	3.09307e+06	1.15047e+08	4.08534e+07	2.43258e+06	2.52497e+06	2.38937e+07	2.60395e+06	2.47728e+06	2.35241e+06	2.77175e+06	2.2591e+06	9.67726e+06	6.69936e+06	2.87646e+06	1.11503e+07	6.76711e+06	1.07282e+07	2.74555e+06
M177T68	Methyl beta-D-galactoside	176.973	68.1	194.079	5.5092	C7H14O6	[M+H-H2O]+			C03619	Membrane transport	1824-94-8		BioDeepDB	2	pos	1.48157e+07	1.33202e+07	1.64512e+07	1.37292e+07	2.26459e+07	1.49217e+07	1.50976e+07	5.11155e+06	2.38154e+07	2.06854e+07	2.51418e+07	1.56234e+07	5.15155e+06	1.84792e+07	1.9771e+07	6.26096e+06	5.0568e+06	6.12614e+06	2.03261e+07	3.04771e+07	2.8399e+07	2.63376e+07	3.26556e+07	2.83275e+07
M195T554	2-Amino-2-deoxy-D-gluconate	195.175	554.1	195.074	6.76408	C6H13NO6	[M]+			C03752	Carbohydrate metabolism	3646-68-2		BioDeepDB	2	pos	1.01232e+07	1.15837e+07	1.10136e+07	1.0126e+07	1.02435e+07	1.3921e+07	9.44422e+06	4.98057e+06	8.35116e+06	905497	1.05363e+06	4.83996e+06	9.06258e+06	8.57394e+06	1.07424e+06	1.00246e+07	8.40656e+06	1.0354e+06	852120	7.71562e+06	1.0171e+06	4.27629e+06	1.2373e+06	9.08296e+06
M180T98	D-Galactose	180.088	97.7	180.063	4.90806	C6H12O6	[M]+			C00124	Carbohydrate metabolism; Digestive system	59-23-4 10257-28-0 / 10257-28-0 / 59-23-4		BioDeepDB	2	pos	1.39453e+07	5.21917e+06	1.20204e+07	7.13208e+06	6.4094e+06	6.09082e+06	6.23239e+06	5.9095e+07	4.42918e+07	5.30768e+07	5.06359e+06	2.84338e+07	5.71164e+07	3.81051e+07	2.43176e+08	4.11852e+07	4.45382e+07	2.48969e+08	4.98426e+07	4.8523e+07	8.39551e+07	4.14309e+07	5.55543e+07	5.92158e+07
M181T808	D-Fructose	181.015	807.6	180.063	7.49341	C6H12O6	[M+H]+			C00095	Endocrine and metabolic disease; Membrane transport; Sensory system; Digestive system; Carbohydrate metabolism	57-48-7		BioDeepDB	2	pos	8.95597e+06	1.18439e+07	8.17318e+06	2.34852e+07	6.76389e+06	1.00468e+07	7.30304e+06	2.76701e+07	2.37921e+07	1.88254e+07	5.76596e+06	5.66219e+06	2.51626e+07	2.14489e+07	1.05976e+08	2.12658e+07	2.76509e+07	7.02811e+07	4.43574e+07	3.31726e+07	3.05113e+07	1.93548e+07	2.51174e+07	3.47129e+07
M181T251	Theophylline	181.135	250.7	180.065	0.13411	C7H8N4O2	[M+H]+	Imidazopyrimidines	Purines and purine derivatives	C07130	Biosynthesis of other secondary metabolites	58-55-9	HMDB0001889	BioDeepDB	2	pos	1.84212e+07	2.33599e+07	2.45681e+07	1.5351e+07	5.87966e+06	2.80155e+07	2.14271e+07	9.17594e+06	5.76033e+06	5.59006e+06	1.58066e+07	5.47957e+06	6.29691e+07	5.1883e+07	8.91728e+06	5.27134e+07	5.12482e+07	8.93769e+06	5.00316e+06	2.87189e+07	3.79123e+06	9.24344e+06	8.1568e+06	2.51823e+07
M182T224	L-Tyrosine	182.081	224.4	181.074	0.412574	C9H11NO3	[M+H]+	Carboxylic acids and derivatives	Amino acids, peptides, and analogues	C00082	Cancer: overview; Metabolism of cofactors and vitamins; Nervous system; Digestive system; Endocrine system; Neurodegenerative disease; Translation; Amino acid metabolism; Substance dependence	60-18-4	HMDB0000158	BioDeepDB	2	pos	4.53786e+09	4.50364e+09	4.3718e+09	4.75769e+09	5.58888e+09	7.41646e+09	4.92121e+09	9.95263e+09	3.68112e+09	4.79004e+09	2.9823e+09	2.80257e+09	1.04999e+09	2.4861e+09	8.69021e+08	3.66527e+09	4.60656e+09	8.81763e+08	4.3936e+09	3.27444e+09	2.16986e+09	9.54595e+08	5.04959e+09	3.00407e+09
M183T729	Mannitol	182.986	729.3	182.079	5.25066	C6H14O6	[M+H]+	Organooxygen compounds	Carbohydrates and carbohydrate conjugates	C00392	Carbohydrate metabolism; Membrane transport	69-65-8	HMDB0000765	BioDeepDB	2	pos	1.06604e+08	3.71589e+07	2.92322e+07	3.08108e+07	1.22017e+08	1.19698e+08	2.99927e+07	1.58443e+08	3.53541e+07	9.24517e+07	4.46186e+07	1.21028e+08	1.85323e+07	2.53908e+07	6.59976e+07	5.34582e+07	1.38468e+08	1.00407e+08	1.88334e+08	1.31113e+08	1.2427e+08	3.46493e+07	9.71711e+07	3.79445e+07
M205T328	L-Tryptophan	205.098	327.7	204.09	1.90247	C11H12N2O2	[M+H]+	Indoles and derivatives	Indolyl carboxylic acids and derivatives	C00078	Cancer: overview; Nervous system; Digestive system; Translation; Amino acid metabolism; Infectious disease: parasitic	73-22-3	HMDB0000929	BioDeepDB	2	pos	5.58403e+08	5.51717e+08	3.62716e+08	4.60317e+08	6.90832e+08	3.73738e+08	3.11676e+07	1.16136e+08	6.428e+07	7.18336e+07	2.21826e+07	5.52537e+07	2.79259e+08	3.26872e+08	3.09747e+09	2.93077e+08	5.49382e+08	2.6157e+09	3.94691e+08	2.35862e+08	1.4102e+09	2.73219e+08	2.07054e+08	2.98593e+08
M189T108	N-Alpha-acetyllysine	189.124	108.3	188.116	4.57288	C8H16N2O3	[M+H]+	Carboxylic acids and derivatives	Amino acids, peptides, and analogues	C12989		1946-82-3	HMDB0000446	BioDeepDB	2	pos	2.92852e+08	3.18481e+08	3.05572e+08	1.88438e+08	2.39985e+08	1.11707e+08	3.66703e+08	7.73658e+07	6.35367e+07	5.99527e+07	2.8653e+08	1.74482e+08	1.06636e+08	3.65451e+08	1.62941e+08	1.31884e+08	3.63788e+08	1.18504e+08	1.54693e+08	7.01166e+07	4.12551e+07	5.25961e+07	2.94137e+08	9.8272e+07
M190T349	Kynurenic acid	190.052	348.6	189.043	9.37814	C10H7NO3	[M+H]+	Quinolines and derivatives	Quinoline carboxylic acids	C01717	Amino acid metabolism	492-27-3	HMDB0000715	BioDeepDB	2	pos	3.32991e+07	2.47599e+08	1.8992e+08	7.45017e+07	4.90631e+07	1.08315e+08	2.53391e+08	5.63927e+07	1.90874e+08	1.28346e+08	1.31374e+08	1.43733e+08	6.72262e+07	1.1524e+08	1.24248e+08	2.0069e+08	1.95905e+08	1.15345e+08	2.80628e+08	3.71458e+07	2.05072e+08	1.66876e+08	7.12655e+07	5.82806e+07
M209T282	L-Kynurenine	209.094	281.9	208.085	4.05544	C10H12N2O3	[M+H]+	Organooxygen compounds	Carbonyl compounds	C00328	Amino acid metabolism; Infectious disease: parasitic	2922-83-0 / 343-65-7	HMDB0000684	BioDeepDB	2	pos	1.35836e+07	3.17666e+07	1.45101e+07	1.50248e+07	1.26949e+07	1.84354e+07	1.98715e+07	3.78635e+07	5.40474e+06	1.49936e+07	1.29942e+07	2.41601e+07	1.01298e+07	8.21538e+06	4.28522e+06	1.7688e+07	1.04837e+07	4.35059e+06	1.52195e+07	9.57072e+06	8.35393e+06	1.81536e+07	8.90716e+06	2.35709e+07
M197T298	Dethiobiotin	197.129	298.3	214.132	25.0293	C10H18N2O3	[M+H-H2O]+	Fatty Acyls	Fatty acids and conjugates	C01909	Metabolism of cofactors and vitamins	533-48-2	HMDB0003581	BioDeepDB	2	pos	2.41604e+07	2.4836e+07	2.44968e+07	6.77976e+06	2.57224e+07	3.22616e+07	8.16586e+06	8.36499e+06	5.69285e+06	2.24255e+07	5.78039e+06	1.98639e+07	8.4829e+06	2.80624e+07	3.42264e+06	6.20106e+06	6.18154e+06	4.45564e+06	6.90824e+06	3.89698e+07	6.10488e+06	2.91744e+07	1.01301e+07	7.75447e+07
M198T605	Vanillylmandelic acid	198.186	605.4	198.053	6.21864	C9H10O5	[M]+	Phenols	Methoxyphenols	C05584	Amino acid metabolism	55-10-7	HMDB0000291	BioDeepDB	2	pos	8.40647e+06	747350	7.31424e+06	1.41812e+07	4.75504e+06	535003	1.29673e+07	1.30314e+07	1.73774e+07	3.05614e+07	1.92268e+07	3.13454e+07	9.30134e+06	8.90898e+06	5.72527e+06	1.23476e+07	7.24527e+06	6.30758e+06	2.95897e+07	1.17744e+07	1.99033e+07	1.10829e+07	1.45445e+07	9.99826e+06
M200T36_2	Dodecanoic acid	199.988	35.6	200.178	1.08318	C12H24O2	[M]+	Fatty Acyls	Fatty acids and conjugates	C02679	Lipid metabolism	143-07-7	HMDB0000638	BioDeepDB	2	pos	3.47999e+07	2.51942e+07	3.67371e+07	3.28475e+07	3.36028e+07	3.54502e+07	3.58746e+07	2.67593e+07	3.08121e+07	2.56848e+07	2.92661e+07	2.85986e+07	3.09363e+07	3.5993e+07	9.92081e+06	3.71874e+07	4.52804e+07	1.23923e+07	1.63922e+07	4.1049e+07	1.17829e+07	2.28508e+07	2.40564e+07	3.29826e+07
M219T377	N-Acetylserotonin	219.114	376.8	218.106	4.67337	C12H14N2O2	[M+H]+	Indoles and derivatives	Hydroxyindoles	C00978	Amino acid metabolism	1210-83-9	HMDB0001238	BioDeepDB	2	pos	5.49852e+06	6.69966e+06	1.14225e+07	2.78359e+06	7.03752e+06	1.03822e+07	1.28787e+07	1.24549e+07	9.55969e+06	1.58664e+07	2.42967e+07	1.42677e+07	1.42952e+07	1.19123e+07	1.41844e+07	1.5333e+07	1.29967e+07	7.43723e+06	2.22768e+07	1.15498e+07	2.17457e+07	1.76892e+07	1.4419e+07	9.58552e+06
M202T96	Spermine	202.192	96.5	202.216	0.915139	C10H26N4	[M]+	Organonitrogen compounds	Amines	C00750	Amino acid metabolism; Metabolism of cofactors and vitamins; Metabolism of other amino acids; Digestive system	71-44-3	HMDB0001256	BioDeepDB	2	pos	1.3827e+08	2.71639e+07	1.41448e+08	8.27802e+07	8.646e+07	1.77361e+08	1.65436e+08	1.11572e+08	7.87714e+07	7.47646e+07	1.09792e+08	9.332e+07	9.69473e+07	7.65179e+07	1.73058e+07	1.22541e+08	1.25876e+08	1.14102e+07	3.73105e+07	8.2806e+07	4.32872e+07	4.99873e+07	7.75365e+07	3.23172e+07
M224T749	Methyl jasmonate	223.989	749	224.141	5.84947	C13H20O3	[M]+	Fatty Acyls	Lineolic acids and derivatives	C11512	Lipid metabolism	1211-29-6 / 39924-52-2	HMDB0036583	BioDeepDB	2	pos	3.12718e+08	6.02714e+08	5.4135e+08	6.56731e+08	6.9976e+08	7.09775e+08	5.37163e+08	6.0625e+07	6.70392e+07	5.77584e+07	4.77504e+07	1.80018e+08	1.39328e+08	5.53841e+07	1.19341e+08	1.3255e+08	2.56914e+08	5.09137e+07	4.69984e+07	3.00265e+08	5.21169e+07	4.77812e+07	5.83861e+07	1.08403e+08
M226T635	Porphobilinogen	226.181	635.1	226.095	1.9575	C10H14N2O4	[M]+	Organonitrogen compounds	Amines	C00931	Metabolism of cofactors and vitamins	487-90-1	HMDB0000245	BioDeepDB	2	pos	1.41644e+07	1.75199e+07	1.75779e+07	4.90405e+06	6.66698e+06	2.11866e+07	2.90068e+07	2.01308e+07	1.36921e+07	1.13005e+07	1.53711e+07	1.20214e+07	1.72373e+07	1.71663e+07	8.71048e+06	2.81204e+07	2.85032e+07	7.04078e+06	8.61364e+06	1.67486e+07	1.15281e+07	5.21166e+06	8.75031e+06	1.08683e+07
M228T151_2	Deoxycytidine	228.099	151.1	227.091	2.10073	C9H13N3O4	[M+H]+	Pyrimidine nucleosides	Pyrimidine 2'-deoxyribonucleosides	C00881	Membrane transport; Nucleotide metabolism	951-77-9	HMDB0000014	BioDeepDB	2	pos	1.24742e+07	1.39375e+07	2.28573e+07	2.0807e+07	6.07371e+07	2.9982e+07	1.91393e+07	1.39369e+07	3.58283e+06	8.66153e+06	3.12987e+06	7.78771e+06	1.37547e+07	1.01703e+07	3.25199e+06	1.93976e+07	1.49427e+07	2.96206e+06	6.51756e+06	1.32691e+07	2.49584e+06	1.01656e+07	1.0932e+07	1.39505e+07
M228T713	Deoxyuridine	228.196	712.5	228.075	2.32857	C9H12N2O5	[M]+	Pyrimidine nucleosides	Pyrimidine 2'-deoxyribonucleosides	C00526	Membrane transport; Nucleotide metabolism	951-78-0	HMDB0000012	BioDeepDB	2	pos	2.52743e+07	9.93296e+06	975966	4.36758e+07	1.01903e+06	329223	5.05485e+06	1.44107e+06	5.89654e+06	5.89539e+07	2.39456e+07	5.88055e+07	7.26061e+06	1.00192e+07	5.25796e+07	6.06255e+06	904062	6.4332e+07	8.24349e+07	1.44729e+07	5.67546e+07	4.17702e+07	5.65096e+07	1.74639e+06
M216T573	12-Hydroxydodecanoic acid	216.197	572.8	216.173	7.44176	C12H24O3	[M]+	Hydroxy acids and derivatives	Medium-chain hydroxy acids and derivatives	C08317		505-95-3	HMDB0002059	BioDeepDB	2	pos	1.24732e+07	2.87246e+07	2.61026e+07	2.33955e+07	1.13576e+07	7.90252e+07	2.21355e+07	1.33983e+07	1.24083e+07	9.74058e+06	985009	1.30028e+06	1.74243e+07	3.52309e+07	715782	4.76223e+07	6.6874e+07	3.18176e+06	899630	6.076e+06	1.06784e+06	1.16838e+07	1.03008e+07	1.37716e+07
M220T295	Pantothenic acid	220.119	294.9	219.111	5.10633	C9H17NO5	[M+H]+	Alcohols and polyols	Polyols	C00864	Metabolism of cofactors and vitamins; Metabolism of other amino acids; Digestive system	79-83-4 / 20938-62-9 / 137-08-6	HMDB0000210	BioDeepDB	2	pos	9.25125e+08	7.27566e+08	1.93961e+08	5.25005e+08	7.27912e+08	6.35443e+08	1.53649e+09	1.15797e+09	9.04251e+08	9.197e+08	1.19905e+09	1.02276e+09	8.89758e+08	7.66891e+08	2.74886e+07	5.9786e+08	8.63324e+08	5.34497e+07	9.26004e+08	1.49957e+09	6.40181e+08	1.42747e+09	7.9257e+08	1.80794e+09
M224T35	Hydroxykynurenine	223.989	35.4	224.08	2.41439	C10H12N2O4	[M]+	Organooxygen compounds	Carbonyl compounds	C02794		484-78-6 / 2147-61-7	HMDB0000732	BioDeepDB	2	pos	2.16113e+07	2.22639e+07	1.06394e+07	2.19079e+07	1.58021e+07	9.49411e+06	2.56249e+07	1.46441e+07	1.94528e+07	2.57903e+07	1.82814e+07	1.46954e+07	2.13246e+07	1.76247e+07	1.56148e+07	2.64541e+07	3.0675e+07	6.57376e+06	1.74938e+07	4.38707e+07	1.73823e+07	1.27521e+07	2.61913e+07	2.11835e+07
M243T485	Lumichrome	243.089	485.3	242.08	3.54588	C12H10N4O2	[M+H]+			C01727	Metabolism of cofactors and vitamins	1086-80-2		BioDeepDB	2	pos	2.13391e+08	2.37372e+08	1.37277e+08	1.70743e+08	2.12466e+08	1.86274e+08	3.39073e+08	1.59394e+08	1.60944e+08	1.67125e+08	2.78316e+08	1.64195e+08	1.37833e+08	1.37631e+08	7.56726e+07	2.05503e+08	2.37718e+08	7.41724e+07	9.57092e+07	1.67364e+08	2.80486e+08	1.2873e+08	1.40944e+08	2.17748e+08
M225T384	1-Hexadecanol	225.149	384.1	242.261	2.37853	C16H34O	[M+H-H2O]+	Fatty Acyls	Fatty alcohols	C00823	Lipid metabolism	36653-82-4	HMDB0003424	BioDeepDB	2	pos	4.4623e+07	3.40083e+07	3.12643e+07	7.99694e+06	3.78678e+07	3.62198e+07	3.34748e+07	5.88545e+07	5.63432e+07	4.8054e+07	4.99682e+07	4.66701e+07	2.80047e+07	4.05639e+07	3.08706e+06	1.44245e+07	2.13791e+07	1.90916e+06	2.64244e+07	1.01918e+07	2.88541e+07	2.98025e+07	3.17628e+07	2.34059e+07
M227T88	Carnosine	227.116	88	226.107	5.90971	C9H14N4O3	[M+H]+	Peptidomimetics	Hybrid peptides	C00386	Amino acid metabolism; Metabolism of other amino acids	305-84-0	HMDB0000033	BioDeepDB	2	pos	1.19097e+07	7.32817e+06	1.39966e+07	6.1977e+06	1.00473e+07	1.60448e+07	1.11931e+07	1.65924e+07	7.08673e+06	7.37526e+06	7.82082e+06	2.83143e+06	3.5377e+07	1.05526e+07	1.8966e+07	1.11796e+07	1.38567e+07	8.3758e+06	1.949e+07	1.78431e+07	1.68887e+07	1.38056e+07	2.32917e+07	2.47346e+07
M255T782	Palmitoleic acid	255.233	782	254.225	4.79562	C16H30O2	[M+H]+	Fatty Acyls	Fatty acids and conjugates	C08362	Lipid metabolism	373-49-9	HMDB0003229	BioDeepDB	2	pos	1.33405e+08	3.08647e+07	6.5393e+07	6.57996e+08	1.04604e+08	6.79079e+07	1.15529e+08	2.16473e+08	1.72916e+08	3.78538e+08	1.94435e+08	4.15352e+08	4.72733e+07	2.72794e+07	9.04626e+08	8.36286e+07	4.91219e+07	5.68786e+08	2.24081e+08	6.9876e+07	2.07009e+08	1.17376e+08	1.65892e+08	6.99456e+07
M248T323	Pyridoxal 5'-phosphate	248.141	323.1	247.025	9.18462	C8H10NO6P	[M+H]+	Pyridines and derivatives	Pyridine carboxaldehydes	C00018	Metabolism of cofactors and vitamins; Digestive system	54-47-7	HMDB0001491	BioDeepDB	2	pos	5.5976e+07	6.68517e+07	6.17602e+07	3.41842e+07	5.64611e+07	7.85694e+07	7.82365e+07	4.83285e+07	3.99946e+07	2.71851e+07	5.36778e+07	3.24551e+07	8.6177e+07	9.13714e+07	1.7109e+07	6.97275e+07	7.37289e+07	3.22197e+06	7.62633e+06	5.05398e+07	6.35467e+06	4.05625e+07	1.22793e+07	1.18301e+08
M252T245	2'-Deoxyadenosine	252.11	244.8	251.102	1.68181	C10H13N5O3	[M+H]+			C00559	Membrane transport; Nucleotide metabolism	16373-93-6	HMDB0000101	BioDeepDB	2	pos	1.98837e+08	2.65637e+08	2.62401e+08	2.15964e+08	1.33023e+08	1.87549e+08	6.41942e+07	5.39064e+07	4.18941e+07	1.91861e+07	3.5861e+07	2.5897e+07	1.18829e+08	8.89413e+07	6.75819e+07	1.5224e+08	1.23296e+08	2.24017e+08	2.86833e+07	4.83173e+07	2.64904e+07	3.98096e+07	3.47492e+07	5.89862e+07
M281T699	Linoleic acid	281.249	699.4	280.24	4.35202	C18H32O2	[M+H]+	Fatty Acyls	Lineolic acids and derivatives	C01595	Lipid metabolism	60-33-3	HMDB0000673	BioDeepDB	2	pos	1.04108e+08	5.13989e+07	5.75093e+07	6.51216e+07	6.1233e+07	6.3657e+07	8.8498e+07	1.21288e+07	9.69402e+06	3.20334e+07	8.77744e+06	1.03406e+07	5.34747e+07	6.55754e+07	6.66916e+06	1.13445e+07	6.2766e+07	7.27826e+06	8.02937e+06	7.41817e+07	6.19779e+06	4.65147e+07	4.8577e+07	1.46895e+08
M271T488	Genistein	271.061	488.5	270.053	2.66585	C15H10O5	[M+H]+	Isoflavonoids	Isoflav-2-enes	C06563		446-72-0	HMDB0003217	BioDeepDB	2	pos	4.89046e+06	4.46871e+06	9.37759e+06	1.09256e+07	6.80056e+06	8.19836e+06	5.68571e+06	5.18866e+06	4.28539e+06	3.66926e+06	3.53369e+06	4.64915e+06	4.44881e+06	7.19584e+06	4.88231e+06	4.92651e+06	6.67585e+06	4.58255e+06	1.05739e+07	1.21095e+07	1.20616e+07	9.94727e+06	7.34888e+06	3.16939e+07
M272T371	17a-Estradiol	272.187	370.5	272.178	7.39821	C18H24O2	[M]+	Steroids and steroid derivatives	Estrane steroids	C02537	Lipid metabolism	57-91-0	HMDB0000429	BioDeepDB	2	pos	2.74224e+06	5.55787e+06	3.76766e+06	2.76578e+06	3.80507e+06	7.40091e+06	1.72801e+06	2.29097e+06	524701	366835	415933	315033	1.13527e+07	9.47502e+06	4.74349e+06	1.44861e+07	5.65784e+06	5.49001e+06	268051	1.71182e+06	173585	4.33686e+06	2.04906e+06	2.29453e+06
M291T827	Androsterone	291.233	827.2	290.225	3.09031	C19H30O2	[M+H]+	Steroids and steroid derivatives	Androstane steroids	C00523	Lipid metabolism	53-41-8	HMDB0000031	BioDeepDB	2	pos	924735	930972	1.025e+06	927903	867892	1.16078e+06	3.60543e+07	3.64123e+07	3.10167e+07	2.3092e+07	3.31772e+07	2.64422e+07	1.3808e+06	1.65399e+06	552321	1.65964e+06	1.15846e+06	537600	3.09971e+07	4.0565e+07	2.27549e+07	2.16092e+07	4.79354e+07	5.03418e+07
M298T314	5'-Methylthioadenosine	298.099	314	297.09	3.46777	C11H15N5O3S	[M+H]+	5'-deoxyribonucleosides	5'-deoxy-5'-thionucleosides	C00170	Amino acid metabolism	2457-80-9	HMDB0001173	BioDeepDB	2	pos	6.55947e+06	2.16069e+07	3.69155e+07	1.71436e+07	2.5875e+07	8.58852e+06	7.18282e+06	5.08768e+06	5.03669e+06	2.37892e+07	5.6248e+06	2.27492e+07	6.1993e+07	7.10047e+06	5.9356e+07	5.93077e+06	8.91996e+06	6.02009e+07	2.79048e+07	3.65051e+07	5.8559e+06	2.16301e+07	3.05481e+07	1.0271e+07
M284T246	Guanosine	284.1	246.1	283.092	2.96219	C10H13N5O5	[M+H]+	Purine nucleosides		C00387	Membrane transport; Nucleotide metabolism	118-00-3	HMDB0000133	BioDeepDB	2	pos	4.69675e+06	6.83038e+06	1.82708e+07	7.91453e+06	1.62854e+07	3.6266e+07	8.81286e+06	8.64501e+06	5.34529e+06	1.07595e+08	3.69315e+07	1.80258e+07	9.37354e+06	7.14725e+06	1.61039e+08	3.20094e+07	3.58383e+07	1.37048e+08	9.89548e+07	6.75527e+07	1.91669e+08	4.9163e+07	8.94206e+07	5.02056e+07
M284T711	Sphinganine	284.296	711.5	301.298	3.83469	C18H39NO2	[M+H-H2O]+	Organonitrogen compounds	Amines	C00836	Lipid metabolism; Signal transduction	764-22-7	HMDB0000269	BioDeepDB	2	pos	8.26829e+07	6.30129e+07	7.04485e+07	1.13242e+08	8.09734e+07	6.98999e+07	7.24735e+07	7.18008e+07	6.97228e+07	6.70633e+07	4.93774e+07	5.60156e+07	8.59731e+07	6.76667e+07	7.53207e+07	5.13205e+07	4.87898e+07	1.02119e+08	5.51836e+07	5.95813e+07	7.87784e+07	4.98682e+07	6.41195e+07	4.89954e+07
M305T794	Arachidonic acid	305.249	793.6	304.24	4.91402	C20H32O2	[M+H]+	Fatty Acyls	Fatty acids and conjugates	C00219	Circulatory system; Cell growth and death; Nervous system; Sensory system; Endocrine system; Lipid metabolism; Immune system; Infectious disease: parasitic	506-32-1	HMDB0001043	BioDeepDB	2	pos	4.84091e+06	4.93552e+06	6.08269e+06	3.47795e+06	3.44245e+06	8.31066e+06	6.04797e+06	5.15965e+06	4.05546e+06	1.23288e+06	5.04404e+06	3.14215e+06	5.51367e+06	6.55693e+06	882817	8.68837e+06	7.07174e+06	711877	4.56945e+06	6.00865e+06	1.99054e+06	1.12406e+06	4.38238e+06	5.35774e+06
M307T836	8,11,14-Eicosatrienoic acid	307.228	836.4	306.256	4.59645	C20H34O2	[M+H]+	Fatty Acyls	Fatty acids and conjugates	C03242	Lipid metabolism	1783-84-2	HMDB0002925	BioDeepDB	2	pos	6.88581e+06	1.64963e+07	3.65159e+07	1.05729e+07	1.88794e+07	2.47049e+07	1.16703e+07	1.91731e+07	2.57578e+07	5.89097e+06	1.16946e+07	4.19211e+06	8.06906e+06	3.3435e+07	2.0489e+07	2.38878e+07	2.57142e+07	2.7245e+06	4.69366e+06	2.03825e+07	4.17581e+06	4.81783e+06	8.20869e+06	1.16179e+07
M295T87	Indican	294.94	87.4	295.106	2.0214	C14H17NO6	[M]+			C08481		487-60-5		BioDeepDB	2	pos	7.14019e+06	3.24818e+06	1.55313e+07	1.05777e+07	1.1195e+07	1.70098e+07	1.69712e+06	1.32578e+07	8.93995e+06	1.19773e+07	7.0644e+06	2.90334e+06	1.30364e+07	1.03995e+07	3.59656e+07	1.54937e+07	1.86596e+07	2.32637e+07	1.12475e+07	1.50109e+07	4.02206e+06	4.28867e+06	1.59238e+07	1.04934e+07
M299T838	Nonadecanoic acid	299.259	837.7	298.287	2.55232	C19H38O2	[M+H]+	Fatty Acyls	Fatty acids and conjugates	C16535		646-30-0	HMDB0000772	BioDeepDB	2	pos	1.61426e+07	1.28966e+07	3.0076e+07	1.36045e+07	1.00831e+07	1.82388e+07	3.6542e+08	4.32504e+08	7.36344e+08	4.47346e+08	2.00705e+08	2.9913e+08	1.95608e+07	2.54e+07	9.80811e+06	2.49408e+07	1.86166e+07	6.3763e+06	2.43511e+08	5.21825e+08	1.43866e+08	1.56698e+08	1.84065e+08	3.4141e+08
M323T824	CMP	323.26	823.5	323.052	20.7537	C9H14N3O8P	[M]+	Pyrimidine nucleotides	Pyrimidine ribonucleotides	C00055	Nucleotide metabolism	63-37-6	HMDB0000095	BioDeepDB	2	pos	3.4725e+06	1.33795e+07	3.39575e+07	1.05568e+07	2.6453e+06	1.59404e+07	1.93983e+07	2.99815e+06	1.59889e+07	1.07646e+07	1.16186e+07	1.10015e+07	1.15501e+07	1.11246e+07	1.08257e+06	1.99857e+07	1.69986e+07	1.40151e+06	6.34825e+06	3.12622e+07	1.50885e+06	1.42407e+06	2.619e+06	4.08863e+07
M312T763	Aflatoxin B1	312.363	762.6	312.063	0.0315764	C17H12O6	[M]+	Coumarins and derivatives	Furanocoumarins	C06800	Xenobiotics biodegradation and metabolism; Cancer: specific types	1162-65-8	HMDB0006552	BioDeepDB	2	pos	1.0863e+08	6.23687e+07	9.88255e+06	1.96823e+08	4.04691e+06	1.04977e+06	5.02964e+07	1.66721e+06	9.7856e+06	1.37345e+08	1.04271e+08	1.86524e+08	4.67101e+07	5.12433e+07	7.45705e+07	1.58394e+07	6.81676e+06	1.56232e+08	1.50638e+08	7.73474e+07	1.76515e+08	1.75572e+08	5.27758e+07	2.97558e+07
M337T754	12-Keto-tetrahydro-leukotriene B4	337.239	754.1	336.23	3.926	C20H32O4	[M+H]+	Fatty Acyls	Eicosanoids	C02165	Sensory system; Nervous system; Digestive system; Endocrine system; Lipid metabolism; Signaling molecules and interaction	71160-24-2	HMDB0002995	BioDeepDB	2	pos	868310	428570	823104	6.51514e+07	2.19979e+06	924355	1.2221e+07	2.11642e+08	1.43334e+08	5.69794e+07	1.64359e+08	8.27005e+07	2.66905e+06	1.80954e+06	2.1028e+07	1.72386e+06	1.17729e+06	2.05728e+07	5.95504e+07	1.1041e+08	8.81234e+07	5.31349e+07	2.46549e+07	1.54833e+08
M321T782	Erucic acid	321.316	782	338.318	15.6668	C22H42O2	[M+H-H2O]+	Fatty Acyls	Fatty acids and conjugates	C08316	Lipid metabolism	112-86-7	HMDB0002068	BioDeepDB	2	pos	2.87038e+07	1.93869e+07	3.65239e+06	3.959e+07	3.38285e+06	1.69198e+06	1.20013e+07	8.68308e+06	2.33661e+07	4.60949e+07	2.78399e+07	3.8476e+07	1.49604e+07	1.04227e+07	3.53602e+07	1.62611e+06	3.17566e+06	3.91919e+07	4.90194e+07	6.9383e+06	3.52816e+07	3.12427e+07	2.79238e+07	9.14476e+06
M343T666	Sucrose	343.296	665.9	342.116	4.18848	C12H22O11	[M+H]+	Organooxygen compounds	Carbohydrates and carbohydrate conjugates	C00089	Carbohydrate metabolism; Membrane transport; Sensory system; Digestive system	57-50-1	HMDB0000258	BioDeepDB	2	pos	1.80359e+06	2.35099e+06	4.67783e+06	1.79594e+06	1.3871e+06	3.31865e+06	4.96041e+06	1.81013e+06	1.96716e+06	1.34383e+06	2.0839e+06	1.82492e+06	3.15031e+06	4.23085e+06	69012.6	2.41106e+06	3.26093e+06	121421	1.45277e+06	3.03406e+06	192071	856526	1.70094e+06	6.1142e+06
M361T815	Aldosterone	361.222	815	360.194	1.71794	C21H28O5	[M+H]+	Steroids and steroid derivatives	Hydroxysteroids	C01780	Lipid metabolism; Excretory system; Endocrine system	52-39-1	HMDB0000037	BioDeepDB	2	pos	4.94237e+06	5.39171e+06	6.72622e+06	4.8649e+06	1.03009e+07	6.69081e+06	6.14713e+06	9.07062e+06	3.22653e+06	4.01289e+06	6.08603e+06	4.77079e+06	8.84759e+06	9.5112e+06	2.68612e+06	9.4106e+06	7.98853e+06	2.57139e+06	1.83386e+06	5.95164e+06	1.84343e+06	4.93495e+06	5.93866e+06	1.0397e+07
M360T380	Rosmarinic acid	360.241	380.4	360.084	10.5264	C18H16O8	[M]+	Cinnamic acids and derivatives	Hydroxycinnamic acids and derivatives	C01850	Amino acid metabolism	537-15-5 / 20283-92-5 537-15-5 / 20283-92-5	HMDB0003572	BioDeepDB	2	pos	3.00519e+06	5.23534e+06	4.43679e+06	6.68238e+06	4.46556e+06	1.76003e+06	9.51094e+06	1.00133e+07	6.61242e+06	5.52736e+06	6.05012e+06	4.72426e+06	8.91081e+06	5.47379e+06	2.0674e+06	6.88774e+06	9.90575e+06	2.43143e+06	9.02891e+06	1.7063e+07	9.36112e+06	8.39471e+06	1.58923e+07	2.72647e+07
M363T87	GMP	362.927	87.5	363.058	0.243383	C10H14N5O8P	[M]+	Purine nucleotides	Purine ribonucleotides	C00144	Sensory system; Signal transduction; Nucleotide metabolism	85-32-5	HMDB0001397	BioDeepDB	2	pos	2.9053e+07	4.19058e+07	1.08829e+07	1.54059e+07	9.89674e+06	9.90012e+06	4.8473e+07	3.85658e+06	2.46452e+07	6.20273e+06	6.08735e+06	9.20447e+06	9.95134e+06	6.73212e+06	1.72652e+08	1.07916e+07	8.90685e+07	1.31386e+08	7.61281e+06	3.3308e+07	1.89378e+07	4.05941e+07	3.8026e+07	6.13158e+06
M377T371	Riboflavin	377.146	371.5	376.138	0.328785	C17H20N4O6	[M+H]+	Pteridines and derivatives	Alloxazines and isoalloxazines	C00255	Metabolism of cofactors and vitamins; Digestive system; Membrane transport	83-88-5	HMDB0000244	BioDeepDB	2	pos	2.45482e+07	4.71796e+06	2.37708e+07	1.87587e+07	6.72585e+07	1.97357e+07	9.46042e+07	1.23125e+08	4.90748e+07	1.93398e+07	7.02943e+07	1.00937e+08	1.45473e+08	9.16852e+07	2.66235e+08	3.03551e+08	2.0187e+08	5.9754e+07	1.62794e+08	2.02988e+08	6.63212e+07	2.2036e+07	3.82163e+07	2.12412e+08
M385T758	7-Dehydrocholesterol	385.349	757.9	384.339	5.96862	C27H44O	[M+H]+	Steroids and steroid derivatives	Cholestane steroids	C01164	Lipid metabolism	434-16-2	HMDB0000032	BioDeepDB	2	pos	4.5577e+06	5.24914e+06	4.69631e+06	1.81231e+07	3.55509e+06	7.15737e+06	5.53759e+06	1.63927e+07	1.68322e+07	5.74463e+07	8.9473e+06	7.17018e+07	2.23134e+07	2.12086e+07	1.02094e+07	1.6736e+07	1.88055e+07	4.48665e+06	3.35778e+07	1.46899e+07	6.66781e+06	1.70473e+07	1.96565e+07	1.76177e+07
M369T724_2	Cholesterol	369.36	724.3	386.355	20.5761	C27H46O	[M+H-H2O]+	Steroids and steroid derivatives	Cholestane steroids	C00187	Endocrine and metabolic disease; Cancer: overview; Digestive system; Endocrine system; Lipid metabolism; Cancer: specific types	57-88-5	HMDB0000067	BioDeepDB	2	pos	2.51565e+07	3.70742e+07	2.50997e+07	3.46239e+07	4.05599e+07	4.18306e+07	2.73088e+07	3.10324e+07	3.31592e+07	1.44249e+07	1.61509e+07	3.5826e+07	3.12399e+07	4.40166e+07	3.1808e+07	4.29584e+07	4.00152e+07	8.26468e+06	3.76292e+07	3.07451e+07	3.57219e+07	2.24769e+07	1.52014e+07	4.78766e+07
M415T749	Sodium deoxycholate	415.212	748.6	414.275	5.1095	C24H39O4. Na	[M+H]+			C11171		302-95-4		BioDeepDB	2	pos	2.77621e+08	7.37638e+07	3.34369e+08	4.07499e+08	3.13118e+08	2.20921e+08	5.32146e+08	3.86663e+07	3.13773e+08	4.38994e+07	1.94869e+08	1.91883e+08	1.99466e+08	4.28602e+07	7.82435e+07	5.62066e+07	2.46336e+08	5.27598e+07	1.61784e+07	3.22584e+08	2.81263e+07	2.20293e+08	2.11169e+08	2.30182e+08
M430T447_2	alpha-Tocopherol	430.251	447.2	430.381	18.1596	C29H50O2	[M]+	Prenol lipids	Quinone and hydroquinone lipids	C02477	Metabolism of cofactors and vitamins; Cell growth and death; Digestive system	59-02-9	HMDB0001893	BioDeepDB	2	pos	4.6944e+06	1.21222e+07	7.75708e+06	2.65587e+06	2.23589e+07	1.66121e+07	3.80502e+07	2.53472e+07	2.45131e+07	1.52876e+07	2.77787e+07	1.9456e+07	1.64673e+07	1.03882e+07	607803	6.47993e+06	2.11896e+07	600797	9.81332e+06	6.69782e+06	1.46292e+07	7.72891e+06	1.02705e+07	1.57988e+07
M432T735	Isovitexin	432.238	735.3	432.106	1.41291	C21H20O10	[M]+			C01714		38953-85-4 / 29702-25-8		BioDeepDB	2	pos	2.59839e+08	2.57377e+08	2.89032e+08	1.99825e+08	2.1159e+08	2.84502e+08	2.10647e+08	2.6336e+08	1.92928e+08	1.56571e+08	2.44134e+08	2.15025e+08	2.56732e+08	2.98143e+08	3.67498e+07	3.18339e+08	2.79679e+08	2.23223e+07	3.83523e+07	1.95043e+08	3.36528e+07	1.44341e+08	1.72527e+08	2.54302e+08
M445T470	Tetrahydrofolic acid	445.183	469.6	445.171	19.8211	C19H23N7O6	[M-H2O+NH4]+	Pteridines and derivatives	Pterins and derivatives	C00101	Amino acid metabolism; Metabolism of cofactors and vitamins; Translation	135-16-0	HMDB0001846	BioDeepDB	2	pos	1.39539e+06	1.42019e+06	2.10226e+06	962942	3.77591e+06	1.93796e+06	2.63944e+06	630254	3.0618e+06	1.51143e+06	2.44292e+06	2.42139e+06	2.66951e+06	5.28792e+06	352835	3.31351e+06	1.45863e+07	469561	371516	5.54972e+06	295131	1.7531e+06	3.2762e+06	3.05874e+06
M473T690	Maslinic acid	473.364	690.3	472.355	2.3745	C30H48O4	[M+H]+	Prenol lipids	Triterpenoids	C16939		4373-41-5	HMDB0002392	BioDeepDB	2	pos	1.49081e+07	5.89181e+06	2.25398e+07	2.68001e+07	2.46349e+07	6.88196e+06	2.73951e+07	3.48464e+07	3.518e+07	9.96652e+06	2.42517e+07	4.76246e+07	1.53876e+07	4.30328e+07	1.58623e+07	7.43194e+06	8.90586e+06	4.82149e+06	4.4772e+07	2.31813e+07	5.15465e+07	2.06375e+07	3.20912e+07	3.82733e+07
M516T523	Taurocholic acid	516.3	522.8	515.292	0.811189	C26H45NO7S	[M+H]+	Steroids and steroid derivatives	Bile acids, alcohols and derivatives	C05122	Lipid metabolism; Metabolism of other amino acids; Digestive system	81-24-3	HMDB0000036	BioDeepDB	2	pos	1.62068e+07	1.45778e+07	2.11657e+07	1.07733e+07	1.83601e+07	1.91352e+07	1.30824e+07	1.60984e+07	1.40853e+07	1.3464e+07	1.22236e+07	2.10297e+07	9.87933e+06	1.20455e+07	3.33886e+06	1.18228e+07	1.42109e+07	4.23555e+06	5.8975e+06	3.05851e+07	1.13284e+07	1.20501e+07	6.83186e+06	6.77762e+07
M100T288	N-Methyl-2-pyrrolidinone	100.077	287.8	99.0684	15.2282	C5H9NO	[M+H]+	Extractables/Leachables; Industrial Chemicals; Textile Chemicals/Auxiliary/Dyes; Excipients/Additives/Colorants; Personal Care Products/Cosmetics		C11118		872-50-4		mzCloud	2	pos	6.41034e+06	2.36873e+07	7.60345e+06	6.69742e+06	6.37878e+06	1.01011e+07	6.25643e+06	1.89346e+07	5.96588e+06	1.85476e+07	6.2707e+06	4.74851e+06	1.99329e+07	4.58904e+06	1.78905e+07	5.93988e+06	6.66971e+06	1.79581e+07	1.9308e+07	6.94623e+06	4.36162e+06	1.99638e+07	6.06912e+06	7.17964e+06
M114T353	Epsilon-caprolactam	114.092	353.5	113.084	0.000341549	C6H11NO	[M+H]+	Lactams	Caprolactams	C06593		105-60-2	HMDB0062769	BioDeepDB	2	pos	2.34935e+07	2.47084e+07	5.56106e+07	5.82952e+07	1.75278e+07	3.50448e+07	1.98408e+07	1.84446e+07	2.61456e+07	2.55768e+07	3.63174e+07	1.82795e+07	3.98992e+07	4.18987e+07	4.06292e+07	4.17482e+07	5.59267e+07	2.30533e+07	2.33864e+07	2.71223e+07	2.30792e+07	3.92265e+07	1.71663e+07	3.5544e+07
M117T245	Deoxyribose	117.055	244.8	134.058	2.64331	C5H10O4	[M+H-H2O]+	Organooxygen compounds	Carbohydrates and carbohydrate conjugates	C01801	Carbohydrate metabolism	533-67-5	HMDB0003224	BioDeepDB	2	pos	1.92851e+07	2.80319e+07	2.38838e+07	3.00827e+07	2.26402e+07	4.20455e+07	2.25239e+07	1.6606e+07	1.80827e+07	1.36845e+07	1.12524e+07	9.53869e+06	1.68301e+07	8.91413e+06	3.24701e+07	1.23207e+07	2.55272e+07	2.68793e+07	8.01994e+06	1.42801e+07	6.96721e+06	1.16635e+07	1.01374e+07	8.98653e+06
M128T662	(S)-2-Propylpiperidine	128.145	662.2	127.136	14.0466	C8H17N	[M+H]+			C06523		458-88-8	HMDB0030285	BioDeepDB	2	pos	1.023e+08	1.07723e+08	1.02283e+08	2.14367e+08	9.67341e+07	1.1827e+08	1.13863e+08	9.74813e+07	1.50027e+08	1.30987e+08	9.32913e+07	9.17923e+07	1.1223e+08	1.24397e+08	4.64471e+08	1.28641e+08	1.1756e+08	3.74439e+08	1.36234e+08	1.03673e+08	9.70801e+07	9.07134e+07	9.03085e+07	1.05018e+08
M146T102	Acetylcholine	146.117	102.5	146.118	1.36876	C7H16NO2	[M+H]+	Organonitrogen compounds	Quaternary ammonium salts	C01996	Nervous system; Signal transduction; Sensory system; Endocrine system; Digestive system; Lipid metabolism; Neurodegenerative disease; Signaling molecules and interaction; Substance dependence; Cell motility	51-84-3	HMDB0000895	BioDeepDB	2	pos	2.28112e+09	1.4902e+09	2.04804e+09	2.20143e+09	9.65608e+08	2.64112e+09	1.23885e+09	5.45451e+08	2.95238e+08	6.22591e+08	7.55731e+08	6.71409e+08	8.03257e+08	7.38434e+08	2.93236e+08	3.962e+09	6.68675e+08	3.05004e+08	3.25448e+08	2.79849e+09	2.07463e+08	3.42766e+08	5.17832e+08	1.91352e+09
M144T269	5-(2-Hydroxyethyl)-4-methylthiazole	144.049	269.1	143.041	5.55368	C6H9NOS	[M+H]+	Azoles	Thiazoles	C04294	Metabolism of cofactors and vitamins	137-00-8	HMDB0032985	BioDeepDB	2	pos	1.66261e+08	1.56446e+08	1.81967e+08	1.98779e+08	1.05808e+08	2.69246e+08	1.09178e+08	2.9712e+08	2.18255e+08	1.02075e+08	1.27211e+08	1.63046e+08	1.9481e+08	1.52362e+08	3.45382e+08	1.65658e+08	2.43672e+08	3.47391e+08	2.20752e+08	1.86149e+08	8.3722e+07	1.74806e+08	1.70224e+08	1.44247e+08
M151T238	Acetaminophen	151.061	238.4	151.063	0.00905055	C8H9NO2	[M]+	Phenols	1-hydroxy-2-unsubstituted benzenoids	C06804	Digestive system	103-90-2	HMDB0001859	BioDeepDB	2	pos	8.06807e+07	8.26205e+07	2.79656e+07	1.8934e+07	2.20841e+07	2.31183e+07	4.79777e+07	1.93092e+07	7.62819e+07	8.55357e+07	2.02636e+07	1.82206e+07	1.59441e+07	2.96254e+07	5.95774e+07	9.76015e+07	2.32205e+07	7.37607e+07	2.04813e+07	7.42582e+07	9.47451e+07	1.88872e+07	1.93808e+07	3.61342e+07
M154T100_2	Dopamine	154.087	100.1	153.079	4.54289	C8H11NO2	[M+H]+	Phenols	Benzenediols	C03758	Nervous system; Signal transduction; Digestive system; Endocrine system; Neurodegenerative disease; Signaling molecules and interaction; Amino acid metabolism; Substance dependence; Cellular community - eukaryotes	62-31-7/51-61-6	HMDB0000073	BioDeepDB	2	pos	2.06002e+07	1.91021e+07	1.86695e+07	1.80299e+07	2.09145e+07	2.01892e+07	1.92688e+07	1.81177e+07	1.94641e+07	1.83938e+07	1.894e+07	4.929e+06	1.91408e+07	1.88976e+07	2.36685e+07	1.78286e+07	2.00221e+07	2.31169e+07	1.79429e+07	1.84179e+07	2.03276e+07	1.89182e+07	1.8194e+07	1.86656e+07
M163T348_1	Pterin	163.052	347.9	163.049	18.399	C6H5N5O	[M]+	Pteridines and derivatives	Pterins and derivatives	C00715		2236-60-4	HMDB0000802	BioDeepDB	2	pos	2.80628e+07	6.72546e+07	2.72828e+07	3.75557e+07	1.57363e+07	6.26954e+07	2.00285e+07	5.02655e+07	4.77936e+07	6.31681e+07	9.89152e+07	7.09612e+07	1.64404e+07	1.4542e+07	6.96566e+07	4.29584e+07	1.73206e+07	9.87326e+06	5.36753e+07	4.6656e+07	3.53824e+07	3.27675e+07	5.57274e+07	3.86157e+07
M198T109	N-Acetylhistidine	198.088	108.6	197.08	3.53378	C8H11N3O3	[M+H]+	Carboxylic acids and derivatives	Amino acids, peptides, and analogues	C02997		2497-02-1	HMDB0032055	BioDeepDB	2	pos	4.93486e+07	5.32173e+07	5.75266e+07	3.41718e+07	4.48271e+07	7.75035e+07	5.23898e+07	2.88193e+07	3.25003e+07	2.04136e+07	2.62006e+07	9.41214e+06	5.40999e+07	5.04388e+07	1.05463e+07	4.72838e+07	4.54684e+07	6.60856e+06	2.02076e+07	3.58103e+07	1.39026e+07	2.75224e+07	3.67944e+07	8.70973e+07
M203T726	(-)-alpha-Curcumene	203.181	725.7	202.172	3.6612	C15H22	[M+H]+	Prenol lipids	Sesquiterpenoids	C09649		4176-17-4	HMDB0061838	BioDeepDB	2	pos	6.05879e+06	4.77996e+06	7.19624e+06	2.55373e+07	5.41029e+06	3.58023e+07	7.18404e+06	2.9344e+07	3.2012e+07	3.63136e+07	2.37463e+07	4.33286e+07	3.90932e+07	4.50676e+07	2.95658e+07	3.36195e+07	4.66469e+07	2.06244e+07	7.97844e+06	6.25358e+06	6.59342e+06	7.241e+06	3.93511e+07	1.03149e+07
M206T468	Indolelactic acid	206.082	467.7	205.074	5.33767	C11H11NO3	[M+H]+	Indoles and derivatives	Indolyl carboxylic acids and derivatives	C02043		1821-52-9	HMDB0000671	BioDeepDB	2	pos	1.5631e+07	1.57182e+07	1.52351e+07	2.81125e+06	1.08542e+07	1.53652e+07	1.19822e+07	1.18403e+07	1.29439e+07	1.55197e+07	4.23308e+06	1.43511e+07	9.86327e+06	3.55955e+06	1.82396e+06	1.39896e+07	1.42474e+07	1.42987e+06	2.7834e+06	1.39939e+07	2.17795e+06	7.36105e+06	2.62848e+06	2.71423e+06
M188T88	N1-Acetylspermidine	188.176	88.3	187.168	3.31604	C9H21N3O	[M+H]+	Carboximidic acids and derivatives	Carboximidic acids	C00612		14278-49-0	HMDB0001276	BioDeepDB	2	pos	2.29899e+08	1.58844e+08	2.20396e+08	2.31309e+08	1.25828e+08	1.98108e+08	2.69717e+08	1.52586e+08	2.41101e+08	2.26662e+08	2.01324e+08	3.33012e+08	1.85242e+08	1.45433e+08	7.5992e+07	2.90755e+08	3.62005e+08	7.44158e+07	4.04169e+08	4.60807e+08	2.21247e+08	2.93384e+08	4.67653e+08	6.47953e+08
M203T101	Asymmetric dimethylarginine	203.15	100.9	202.143	0.492246	C8H18N4O2	[M+H]+	Carboxylic acids and derivatives	Amino acids, peptides, and analogues	C03626		30315-93-6/220805-22-1	HMDB0001539	BioDeepDB	2	pos	1.0218e+08	9.38903e+07	1.22151e+08	1.50218e+08	1.21359e+08	1.20731e+08	1.30071e+08	8.50416e+07	6.23319e+07	7.36109e+07	1.4192e+08	7.30704e+07	2.0012e+08	2.1348e+08	9.65593e+07	2.74031e+08	2.00182e+08	1.19843e+08	6.61044e+07	1.14685e+08	4.50731e+07	5.82003e+07	1.51445e+08	2.11109e+08
M203T700	2-trans,6-trans-Farnesal	203.181	699.6	220.183	26.2525	C15H24O	[M+H-H2O]+	Prenol lipids	Sesquiterpenoids	C03461	Metabolism of terpenoids and polyketides	502-67-0/19317-11-4	HMDB0060356	BioDeepDB	2	pos	3.08233e+07	7.58914e+06	4.19567e+07	3.30627e+07	6.29037e+07	1.16727e+07	5.48073e+07	4.65931e+07	4.50694e+07	3.81652e+07	4.94891e+07	3.65087e+07	5.76304e+07	1.59059e+07	2.73202e+07	8.36239e+07	9.13382e+07	6.37504e+06	3.08255e+07	1.46417e+07	3.55006e+07	7.81137e+06	4.02615e+07	6.36018e+07
M224T413	Cerulenin	224.129	413	223.121	5.35405	C12H17NO3	[M+H]+	Epoxides	Oxirane carboxylic acids and derivatives	C12058		17397-89-6	HMDB0015168	BioDeepDB	2	pos	1.08344e+07	1.06658e+07	3.60841e+06	6.85469e+06	1.03061e+07	1.44668e+07	7.7429e+06	763634	1.77627e+06	9.80236e+06	1.15572e+07	288359	1.00831e+07	1.13751e+07	8.16453e+06	1.24057e+07	1.65675e+06	4.91318e+06	7.46164e+06	5.95406e+06	5.18874e+06	951940	625749	823117
M209T832	Myristoleic acid	209.191	831.6	226.193	24.5422	C14H26O2	[M+H-H2O]+	Fatty Acyls	Fatty acids and conjugates	C08322		544-64-9/NA	HMDB0002000	BioDeepDB	2	pos	2.58693e+07	2.18934e+07	2.24776e+07	3.86408e+07	1.44791e+07	2.72903e+07	1.70779e+07	1.78832e+07	2.0192e+07	3.88276e+07	2.50185e+07	4.07882e+07	1.40568e+07	1.25329e+07	2.87612e+07	2.21817e+07	1.63897e+07	4.00405e+07	3.65986e+07	1.84245e+07	4.76978e+07	3.42242e+07	3.42983e+07	1.74361e+07
M231T642	Dodecanedioic acid	231.16	642.4	230.152	3.89341	C12H22O4	[M+H]+	Fatty Acyls	Fatty acids and conjugates	C02678		693-23-2	HMDB0000623	BioDeepDB	2	pos	2.85101e+07	2.72947e+07	2.96189e+07	2.12009e+07	5.60438e+06	3.3848e+07	3.3566e+07	2.61735e+07	2.26582e+07	1.87744e+07	2.38753e+07	1.71609e+07	2.64471e+07	2.58329e+07	1.8505e+06	3.22523e+07	2.86437e+07	1.78661e+06	3.49968e+06	2.32664e+07	3.49862e+06	1.68311e+07	2.32808e+07	2.75977e+07
M219T571	Capsidiol	219.176	571.1	236.178	4.10629	C15H24O2	[M+H-H2O]+	Prenol lipids	Sesquiterpenoids	C09627		37208-05-2	HMDB0002352	BioDeepDB	2	pos	1.13825e+07	8.65306e+06	1.92908e+07	2.4359e+07	1.45027e+07	4.16397e+07	2.33929e+07	1.93434e+07	8.63383e+06	8.49853e+06	3.69835e+06	7.25274e+06	1.05594e+07	1.14426e+07	6.81481e+06	1.51618e+07	1.32958e+07	6.9176e+06	3.29684e+06	6.90777e+06	4.68748e+06	6.12106e+06	8.97849e+06	1.12042e+07
M227T441_1	Genipin	227.092	441	226.084	2.16407	C11H14O5	[M+H]+	Prenol lipids	Monoterpenoids	C09780		6902-77-8	HMDB0035830	BioDeepDB	2	pos	3.913e+06	3.82165e+06	3.47202e+06	3.62194e+06	3.98477e+06	4.86951e+06	4.47347e+06	5.60331e+06	5.486e+06	2.3261e+06	578873	2.38924e+06	3.28352e+06	3.91416e+06	1.11439e+06	2.82425e+06	3.86952e+06	2.38367e+06	1.50433e+07	6.02729e+06	1.58111e+07	7.25643e+06	9.46167e+06	1.31505e+07
M233T480	Isoalantolactone	233.155	480.5	232.146	4.7179	C15H20O2	[M+H]+	Prenol lipids	Terpene lactones	C09484		470-17-7	HMDB0035934	BioDeepDB	2	pos	5.04662e+07	5.37699e+07	5.91912e+07	3.58164e+07	3.9627e+07	5.46026e+07	5.47207e+07	2.59185e+07	3.36073e+07	2.61682e+07	3.36222e+07	2.44075e+07	4.80583e+07	4.04754e+07	7.72087e+06	3.71456e+07	6.49298e+07	8.67467e+06	1.88249e+07	3.46885e+07	1.14069e+07	1.60999e+07	2.85792e+07	4.47834e+07
M235T627	Confertifolin	235.171	627.1	234.162	3.27938	C15H22O2	[M+H]+			C09376		1811-23-0		BioDeepDB	2	pos	1.07624e+07	1.13797e+07	1.10275e+07	1.70126e+07	3.51782e+06	9.41101e+06	1.33926e+07	5.96802e+06	4.73719e+06	1.68536e+07	5.66915e+06	1.31995e+07	8.55798e+06	7.58266e+06	8.02474e+06	7.85224e+06	1.25241e+07	1.11451e+07	1.52422e+07	6.41345e+06	1.62194e+07	1.36193e+07	1.00289e+07	6.4755e+06
M237T318	Procaine	237.161	318.5	236.153	3.03188	C13H20N2O2	[M+H]+	Benzene and substituted derivatives	Benzoic acids and derivatives	C07375		59-46-1	HMDB0014859	BioDeepDB	2	pos	2.4193e+08	2.62574e+08	2.33083e+08	5.44461e+07	4.90439e+07	2.4482e+08	3.26869e+08	1.99973e+08	2.17101e+08	4.91927e+07	1.81206e+08	4.46968e+07	6.57522e+07	8.55357e+07	2.27998e+07	2.60147e+08	2.95564e+08	2.50051e+07	3.79038e+07	2.48103e+08	4.85332e+07	1.09994e+08	6.70396e+07	2.03041e+08
M255T531	Daidzein	255.066	531	254.058	2.74439	C15H10O4	[M+H]+	Isoflavonoids	Isoflav-2-enes	C10208		486-66-8	HMDB0003312	BioDeepDB	2	pos	2.28366e+08	1.22156e+09	1.40631e+09	8.94267e+08	1.05336e+09	1.20915e+09	1.21438e+09	1.26846e+08	2.65224e+08	1.60618e+08	5.53962e+08	1.38012e+08	8.27682e+08	4.29972e+08	2.25615e+08	1.91418e+08	6.33148e+08	2.48144e+08	9.95782e+07	1.56035e+08	2.3658e+08	4.77071e+08	1.21316e+08	1.50329e+08
M277T803	Stearidonic acid	277.218	803.3	276.209	5.77164	C18H28O2	[M+H]+	Fatty Acyls	Lineolic acids and derivatives	C16300	Lipid metabolism	20290-75-9	HMDB0006547	BioDeepDB	2	pos	1.78286e+07	2.41923e+07	1.59978e+08	2.60784e+07	1.44009e+08	1.17082e+07	3.15971e+08	3.43335e+07	5.50477e+07	6.44206e+08	6.11317e+07	2.41146e+08	3.0556e+08	6.37436e+07	2.68768e+07	3.95885e+08	1.9935e+08	2.05511e+08	2.15636e+08	2.51987e+08	4.83115e+08	2.38872e+08	2.87309e+08	5.82046e+07
M281T719	10E,12Z-Octadecadienoic acid	281.249	718.9	280.24	3.88884	C18H32O2	[M+H]+	Fatty Acyls	Lineolic acids and derivatives	C04056	Lipid metabolism	2420-56-6	HMDB0005048	BioDeepDB	2	pos	7.33748e+07	6.85042e+07	6.89946e+07	6.91129e+07	6.91725e+07	5.12243e+07	1.36821e+08	1.32133e+08	3.9342e+07	4.38466e+07	6.88436e+07	1.05802e+08	5.43782e+07	7.7669e+07	4.55227e+06	6.02582e+07	7.09676e+07	4.12292e+06	3.07164e+07	7.00242e+07	4.80565e+06	3.11615e+07	4.43366e+07	2.12652e+08
M265T93	Thiamine	265.113	92.9	265.112	1.13159	C12H17N4OS	[M]+	Diazines	Pyrimidines and pyrimidine derivatives	C00378	Metabolism of cofactors and vitamins; Digestive system; Membrane transport; Folding, sorting and degradation	59-43-8	HMDB0000235	BioDeepDB	2	pos	5.32052e+06	3.5076e+06	2.50969e+06	2.43544e+06	7.50112e+06	3.82733e+07	6.49216e+07	1.14756e+08	7.04171e+07	6.85903e+07	5.01497e+07	9.3884e+07	2.89202e+07	7.12169e+07	1.36373e+06	1.12419e+07	1.4138e+07	2.14745e+06	7.87766e+07	1.82763e+08	4.31353e+07	7.42589e+07	1.03331e+08	1.56002e+08
M268T241	Adenosine	268.105	240.8	267.097	4.93836	C10H13N5O4	[M+H]+	Purine nucleosides		C00212	Circulatory system; Membrane transport; Signal transduction; Endocrine system; Neurodegenerative disease; Signaling molecules and interaction; Nucleotide metabolism; Substance dependence	58-61-7	HMDB0000050	BioDeepDB	2	pos	1.49958e+08	4.98649e+07	1.51043e+08	1.32176e+08	3.7985e+07	2.29418e+08	3.96488e+07	5.84443e+07	1.04573e+08	5.77738e+07	5.66061e+07	4.3874e+07	9.92345e+07	9.07401e+07	5.25935e+06	6.97929e+07	1.17785e+08	6.3552e+06	4.19074e+06	5.2372e+07	728869	7.43625e+06	4.83315e+07	7.39202e+07
M269T246	Inosine	269.089	246.4	268.081	3.06219	C10H12N4O5	[M+H]+	Purine nucleosides		C00294	Membrane transport; Nucleotide metabolism	58-63-9	HMDB0000195	BioDeepDB	2	pos	1.05809e+07	1.26937e+07	2.09224e+07	1.25727e+07	1.64077e+07	1.55065e+07	7.89241e+06	4.00911e+07	1.68512e+07	2.01572e+07	4.56692e+06	1.97119e+07	2.03063e+07	1.82096e+07	4.24585e+08	1.87315e+07	1.75751e+07	3.95893e+08	5.39732e+07	3.08357e+07	6.05062e+07	3.01924e+07	2.37863e+07	1.891e+07
M273T602	Etiocholanolone	273.223	602.3	290.225	19.5226	C19H30O2	[M+H-H2O]+	Steroids and steroid derivatives	Androstane steroids	C04373	Lipid metabolism	53-42-9	HMDB0000490	BioDeepDB	2	pos	823083	854855	823052	1.61572e+06	823431	943858	3.39927e+07	3.45894e+07	3.28956e+07	2.24016e+07	8.29088e+07	2.53803e+07	1.35789e+06	1.19617e+06	581739	1.70974e+06	978049	1.07352e+06	2.96505e+07	4.30145e+07	2.23103e+07	2.28987e+07	7.09125e+07	5.41487e+07
M278T397	Maprotiline	278.188	397.3	277.183	10.0652	C20H23N	[M+H]+	Anthracenes		C07107		10262-69-8	HMDB0015069	BioDeepDB	2	pos	1.74513e+07	1.20865e+07	1.35141e+07	1.24139e+07	1.72566e+07	1.09388e+07	1.0626e+07	1.35379e+06	374671	941244	1.24626e+07	1.59728e+06	1.14453e+07	1.09565e+07	1.6909e+06	3.56863e+06	1.38927e+07	1.20205e+06	9.39476e+06	1.001e+07	4.93783e+06	9.09166e+06	1.89703e+07	1.40905e+07
M279T449	Exemestane	279.17	449.4	296.178	0.12179	C20H24O2	[M+H-H2O]+	Steroids and steroid derivatives	Androstane steroids	C08162		107868-30-4	HMDB0015125	BioDeepDB	2	pos	1.15894e+08	2.80592e+08	2.81338e+08	1.41903e+08	7.34041e+07	1.7342e+08	1.11674e+08	1.6789e+08	1.74929e+08	1.22463e+08	1.4962e+08	1.78999e+08	3.75848e+08	1.12057e+08	2.55482e+08	7.75158e+07	2.33016e+08	7.39406e+07	1.85497e+08	1.95996e+08	1.77105e+08	4.89149e+07	2.87151e+08	1.0776e+08
M279T789_2	Alpha-dimorphecolic acid	279.233	789.5	296.235	2.50687	C18H32O3	[M+H-H2O]+	Fatty Acyls	Lineolic acids and derivatives	C14767	Lipid metabolism; Endocrine system	73543-67-6	HMDB0004670	BioDeepDB	2	pos	9.98561e+07	6.14656e+07	3.02559e+08	3.36781e+08	7.83098e+08	8.59924e+07	9.06252e+07	1.89676e+08	4.0306e+08	8.78409e+07	8.46076e+07	2.03896e+08	5.11688e+08	1.76305e+08	7.84281e+08	4.55315e+08	9.01356e+07	2.07543e+08	4.09517e+08	2.12244e+08	2.44139e+08	7.73561e+07	8.92908e+07	4.15074e+08
M282T720	Oleamide	282.28	720.2	281.272	3.98186	C18H35NO	[M+H]+	Fatty Acyls	Fatty amides	C19670		301-02-0	HMDB0002117	BioDeepDB	2	pos	3.98087e+07	3.26304e+07	2.92273e+07	4.82474e+07	4.89032e+07	2.95695e+07	3.30585e+07	3.7606e+07	4.75937e+07	4.30834e+07	4.00438e+07	4.52582e+07	3.68872e+07	1.83811e+07	3.63549e+07	1.98092e+07	4.04518e+07	1.3246e+07	8.18437e+07	3.93393e+07	8.12755e+07	2.71878e+07	2.49662e+07	2.24404e+07
M285T543	Glycitein	285.076	542.8	284.068	1.8381	C16H12O5	[M+H]+	Isoflavonoids	Isoflav-2-enes	C14536		40957-83-3/NA	HMDB0005781	BioDeepDB	2	pos	4.96305e+07	2.00431e+08	2.32634e+08	2.88985e+07	3.9624e+07	7.07351e+07	2.09987e+08	3.97058e+07	8.7867e+07	3.47783e+07	3.82439e+07	1.09845e+08	1.90643e+08	1.94794e+08	9.50626e+07	5.24342e+07	1.77655e+08	8.74942e+07	2.02947e+08	3.17745e+08	1.82968e+08	2.78363e+08	2.76391e+08	6.55908e+08
M303T512	11b-Hydroxyandrost-4-ene-3,17-dione	303.196	511.8	302.188	2.30874	C19H26O3	[M+H]+	Steroids and steroid derivatives	Androstane steroids	C05284	Lipid metabolism	382-44-5	HMDB0006773	BioDeepDB	2	pos	1.01821e+07	6.48623e+06	7.98385e+06	7.59965e+06	1.5292e+07	2.03208e+06	1.06273e+07	1.04611e+07	1.04498e+07	1.53733e+07	8.10891e+06	1.44948e+07	7.03677e+06	9.56301e+06	4.00377e+06	2.31557e+07	1.67868e+07	4.85189e+06	5.32537e+06	1.21503e+07	5.74239e+06	5.67243e+06	8.77508e+06	1.23776e+07
M305T470	6beta-Hydroxytestosterone	305.212	469.6	304.204	3.60405	C19H28O3	[M+H]+	Steroids and steroid derivatives	Androstane steroids	C14497		62-99-7	HMDB0006259	BioDeepDB	2	pos	1.18826e+07	1.02985e+07	6.09206e+06	1.925e+06	1.28938e+07	1.0824e+07	9.27816e+06	1.41238e+07	1.39333e+07	1.26124e+07	1.21869e+07	1.14498e+07	2.55331e+06	1.18487e+07	554367	4.34184e+06	1.67697e+06	88632.5	1.95844e+06	717487	8.53138e+06	5.78831e+06	9.53152e+06	5.21884e+06
M309T674	Eicosadienoic acid	309.28	673.9	308.272	4.20331	C20H36O2	[M+H]+	Fatty Acyls	Fatty acids and conjugates	C16525	Lipid metabolism	2091-39-6/5598-38-9	HMDB0005060	BioDeepDB	2	pos	1.34894e+07	1.13709e+07	3.94067e+06	3.00597e+07	9.09899e+06	1.4747e+07	1.91672e+07	1.93642e+07	3.98631e+07	2.16322e+07	6.15802e+06	1.9463e+07	4.49096e+06	3.40088e+06	4.04193e+07	2.86371e+06	1.02603e+07	1.56993e+07	5.2292e+07	7.39178e+06	8.05246e+07	1.22988e+07	9.2677e+06	3.15714e+06
M310T103	N-Acetyl-a-neuraminic acid	310.115	102.9	309.106	3.51506	C11H19NO9	[M+H]+	Organooxygen compounds	Carbohydrates and carbohydrate conjugates	C19909		21646-00-4	HMDB0000773	BioDeepDB	2	pos	4.14577e+08	2.72839e+08	2.42299e+08	5.9805e+07	2.70176e+07	1.34728e+08	3.52669e+08	3.02791e+08	2.49797e+08	5.70292e+07	2.80659e+08	1.78858e+08	2.79277e+08	4.82344e+08	1.20246e+08	7.27225e+08	5.651e+08	5.00733e+07	3.55635e+07	3.96009e+08	3.1572e+07	3.05691e+08	1.13783e+08	6.51907e+08
M295T805	9-OxoODE	295.228	805.1	294.219	4.74209	C18H30O3	[M+H]+	Fatty Acyls	Lineolic acids and derivatives	C14766	Lipid metabolism	54232-59-6	HMDB0004669	BioDeepDB	2	pos	3.87406e+08	7.70879e+07	9.89168e+07	3.25713e+08	2.50822e+08	5.07956e+08	5.44458e+08	5.59085e+08	4.32768e+08	5.77686e+08	7.08023e+08	4.34373e+08	1.1206e+08	1.05898e+08	3.65304e+07	1.22674e+08	3.26621e+08	3.24805e+07	6.3555e+07	1.13318e+08	3.17521e+08	4.31539e+08	5.12458e+08	5.24221e+08
M313T650	Levonorgestrel	313.217	650.3	312.209	3.51194	C21H28O2	[M+H]+	Steroids and steroid derivatives	Estrane steroids	C08153		797-63-7/6533-00-2	HMDB0014511	BioDeepDB	2	pos	1.04732e+07	8.98044e+06	7.64817e+06	1.30333e+07	9.46709e+06	1.46549e+07	7.07259e+06	2.11314e+07	2.5474e+07	4.71808e+06	5.20804e+06	1.77921e+07	2.03877e+07	1.82341e+07	1.48743e+07	4.76144e+07	1.74975e+07	1.45761e+07	3.18475e+06	5.67211e+06	1.2237e+07	1.17624e+07	1.49326e+07	2.52344e+07
M295T780	13-L-Hydroperoxylinoleic acid	295.228	780.4	312.23	3.04849	C18H32O4	[M+H-H2O]+	Fatty Acyls	Lineolic acids and derivatives	C04717	Lipid metabolism	33964-75-9	HMDB0003871	BioDeepDB	2	pos	4.08883e+07	7.68439e+06	5.52428e+07	9.03726e+07	3.68981e+07	8.2322e+06	1.51625e+07	4.31938e+07	8.21861e+07	9.31057e+07	8.07173e+07	4.37835e+07	1.07983e+08	8.62135e+07	2.52218e+07	8.54006e+07	8.96979e+07	4.847e+07	2.39873e+07	6.56335e+07	4.62721e+07	5.62628e+07	6.04682e+07	5.5141e+07
M299T713	5a-Pregnane-3,20-dione	299.238	712.5	316.24	18.1594	C21H32O2	[M+H-H2O]+	Steroids and steroid derivatives	Pregnane steroids	C03681	Lipid metabolism	566-65-4	HMDB0003759	BioDeepDB	2	pos	5.71491e+06	5.19043e+06	4.95832e+06	5.43764e+06	3.72103e+06	4.62148e+06	5.91637e+07	5.61898e+07	1.11612e+08	7.4856e+07	7.0636e+07	1.50204e+08	7.7222e+06	5.73335e+06	3.76597e+06	9.07116e+06	5.69622e+06	2.61848e+06	5.30893e+07	1.15641e+08	4.81465e+07	4.57292e+07	7.63209e+07	7.6789e+07
M300T720	3-Dehydrosphinganine	300.291	719.9	299.282	5.32816	C18H37NO2	[M+H]+	Organooxygen compounds	Carbonyl compounds	C02934	Lipid metabolism	16105-69-4	HMDB0001480	BioDeepDB	2	pos	2.48722e+09	1.97555e+09	1.95747e+09	3.50643e+09	1.79976e+09	4.28417e+09	1.80063e+09	3.84155e+09	2.19477e+09	2.03376e+09	1.30101e+09	2.74195e+09	1.15969e+09	1.37485e+09	1.59115e+09	1.46006e+09	1.67028e+08	1.39867e+09	9.80369e+08	1.76622e+09	5.64333e+08	2.99892e+09	2.76782e+09	9.96773e+08
M300T704	Sphingosine	300.291	703.7	299.282	5.66117	C18H37NO2	[M+H]+	Organonitrogen compounds	Amines	C00319	Lipid metabolism; Cell growth and death; Signal transduction	123-78-4	HMDB0000252	BioDeepDB	2	pos	2.26008e+09	5.09174e+09	3.61781e+09	2.05389e+09	1.68456e+09	8.06833e+09	3.23433e+09	7.63752e+08	6.13949e+08	6.8744e+08	1.85013e+09	5.94935e+08	1.50282e+09	6.34292e+09	5.81847e+08	1.41527e+09	5.14371e+09	4.08075e+08	4.2143e+08	1.82221e+09	4.33242e+08	1.32339e+09	1.47887e+09	3.76686e+09
M318T598	12-KETE	318.216	597.7	318.219	10.3703	C20H30O3	[M]+	Fatty Acyls	Fatty acids and conjugates	C14807	Lipid metabolism	108437-64-5	HMDB0013633	BioDeepDB	2	pos	4.14131e+06	2.48733e+06	2.54746e+06	1.45276e+07	1.81342e+06	807477	449070	3.61514e+06	4.0657e+06	1.37959e+06	6.97645e+06	1.31251e+06	846781	731858	1.45393e+07	398745	1.92515e+06	3.9952e+06	3.20082e+06	2.56805e+06	2.79824e+06	5.22466e+06	1.44535e+06	207576
M320T372	Chloroquine	320.187	372.1	319.182	6.1714	C18H26ClN3	[M+H]+	Quinolines and derivatives	Aminoquinolines and derivatives	C07625		54-05-7	HMDB0014746	BioDeepDB	2	pos	6.47356e+06	1.89325e+06	1.9584e+06	6.58565e+06	5.50953e+06	5.96023e+06	1.1575e+07	1.13716e+07	1.82483e+07	1.05151e+07	1.01422e+07	1.02173e+07	4.7638e+06	1.53423e+07	9.0306e+06	4.87334e+06	1.41174e+07	1.54219e+07	1.60805e+07	1.74854e+07	2.70185e+07	1.5674e+07	2.29951e+07	1.39896e+07
M303T790	19(S)-HETE	303.233	789.9	320.235	17.2607	C20H32O3	[M+H-H2O]+	Fatty Acyls	Eicosanoids	C14749	Lipid metabolism	79551-85-2/115461-40-0	HMDB0011136	BioDeepDB	2	pos	3.01918e+07	3.24652e+07	9.39486e+06	3.72954e+06	6.82517e+06	2.84296e+07	6.53575e+06	9.96693e+06	4.51853e+07	9.14922e+06	3.26443e+07	6.0052e+06	5.71649e+06	7.26282e+06	9.31397e+06	2.30612e+07	2.16701e+07	7.174e+06	2.75267e+07	1.72672e+07	2.91461e+07	2.10017e+07	3.07276e+07	4.77818e+06
M329T623	Docosahexaenoic acid	329.249	623.3	328.24	5.46698	C22H32O2	[M+H]+	Fatty Acyls	Fatty acids and conjugates	C06429	Lipid metabolism	6217-54-5	HMDB0002183	BioDeepDB	2	pos	2.66367e+06	3.39784e+06	2.95986e+06	3.64611e+06	2.08876e+06	1.28564e+07	6.53273e+06	2.55019e+06	2.10511e+06	2.7015e+06	2.32795e+06	3.45044e+06	3.87912e+07	4.1928e+07	1.01478e+07	3.21061e+07	1.36302e+07	7.60073e+06	2.2446e+06	2.50678e+06	7.93564e+06	1.84197e+07	8.69175e+06	7.30695e+06
M330T495	Ethyl icosapentate	330.265	494.6	330.256	27.8564	C22H34O2	[M]+	Fatty Acyls	Fatty acid esters	C16184		86227-47-6/NA	HMDB0039530	BioDeepDB	2	pos	2.61042e+07	3.18931e+07	3.1972e+07	3.95269e+07	6.18547e+06	2.58385e+07	5.02124e+06	2.63793e+07	3.24761e+07	8.0861e+06	9.78671e+07	5.93804e+06	2.53014e+07	7.87789e+06	1.9987e+07	5.58468e+07	3.93304e+07	1.71708e+07	7.14529e+07	9.43203e+06	4.41468e+07	2.82387e+07	6.92216e+06	1.15745e+07
M315T759	21-Hydroxypregnenolone	315.234	759.4	332.235	19.7758	C21H32O3	[M+H-H2O]+	Steroids and steroid derivatives	Hydroxysteroids	C05485	Lipid metabolism	1164-98-3	HMDB0004026	BioDeepDB	2	pos	6.41872e+07	5.55697e+07	863819	1.91038e+07	1.52604e+06	807924	1.20089e+08	7.88634e+07	6.39709e+07	8.59337e+07	3.7289e+07	1.17751e+08	854363	1.72776e+06	9.28862e+06	4.37148e+07	7.41506e+06	1.10051e+07	1.61325e+07	1.02833e+06	1.42475e+07	1.67926e+07	1.41169e+07	1.13902e+08
M315T674	17a-Hydroxypregnenolone	315.234	673.6	332.235	19.4586	C21H32O3	[M+H-H2O]+	Steroids and steroid derivatives	Pregnane steroids	C05138	Lipid metabolism; Endocrine and metabolic disease; Endocrine system	387-79-1	HMDB0000363	BioDeepDB	2	pos	2.52818e+06	4.89607e+06	6.18682e+06	1.8296e+06	1.82129e+06	2.60953e+06	6.49593e+07	9.55277e+07	1.45731e+08	1.12228e+08	1.2123e+08	7.61786e+07	3.57813e+06	3.82321e+06	1.29503e+06	3.99502e+06	1.75035e+07	1.34573e+06	6.79708e+07	1.69797e+08	5.21184e+07	5.3737e+07	8.74399e+07	1.43622e+08
M317T512	15-Deoxy-d-12,14-PGJ2	317.213	511.8	316.204	5.04393	C20H28O3	[M+H]+	Fatty Acyls	Eicosanoids	C14717	Lipid metabolism	87893-55-8	HMDB0005079	BioDeepDB	2	pos	1.46906e+07	1.65815e+07	1.76266e+07	1.39049e+07	3.28524e+07	1.94358e+07	2.50533e+06	2.31554e+06	6.08668e+06	2.47351e+06	2.08296e+06	2.12548e+06	2.68595e+07	2.54906e+07	6.86561e+06	2.60769e+07	2.29645e+07	7.56411e+06	1.80699e+06	3.63407e+06	1.60982e+06	2.20014e+06	2.54814e+06	2.63087e+06
M321T580	5,6-DHET	321.244	580.4	338.246	16.6042	C20H34O4	[M+H-H2O]+	Fatty Acyls	Eicosanoids	C14772	Lipid metabolism; Nervous system	213382-49-1	HMDB0002343	BioDeepDB	2	pos	1.08607e+07	4.4802e+07	1.41907e+07	3.10955e+07	1.08983e+07	4.44026e+07	4.68126e+07	2.89716e+07	2.32396e+07	9.68116e+06	1.27404e+07	9.02863e+06	3.27717e+07	4.09524e+07	1.14278e+07	2.66891e+07	4.29938e+07	1.0676e+07	6.78235e+06	2.9318e+07	9.31394e+06	1.49404e+07	1.09508e+07	2.98749e+07
M331T681	Deoxycorticosterone	331.228	681.3	330.219	4.22669	C21H30O3	[M+H]+	Steroids and steroid derivatives	Hydroxysteroids	C03205	Lipid metabolism; Endocrine system	64-85-7	HMDB0000016	BioDeepDB	2	pos	8.20223e+06	7.57857e+06	1.67979e+06	2.87351e+06	5.24928e+06	6.64116e+06	4.341e+07	6.07165e+07	1.21827e+08	1.12476e+08	1.81783e+08	5.25765e+07	1.89509e+07	1.84114e+07	1.10015e+07	2.53373e+07	1.05094e+07	1.24193e+07	6.71772e+07	1.13841e+08	9.72467e+07	5.08768e+07	7.3404e+07	7.80443e+07
M334T463	Delta-12-Prostaglandin J2	334.205	463.2	334.214	29.3234	C20H30O4	[M]+	Fatty Acyls	Eicosanoids	C05958	Lipid metabolism	87893-54-7	HMDB0004238	BioDeepDB	2	pos	3.8402e+06	4.08567e+06	4.5957e+06	3.0518e+06	2.84412e+06	4.77706e+06	4.93733e+06	3.14645e+06	3.13985e+06	1.79915e+06	2.96855e+06	1.66388e+06	4.15752e+06	5.03276e+06	493434	4.58089e+06	5.65196e+06	746336	1.00905e+06	3.32709e+06	801620	2.30572e+06	2.47333e+06	3.40169e+06
M335T720	Prostaglandin D2	335.221	719.9	352.225	9.94568	C20H32O5	[M+H-H2O]+	Fatty Acyls	Eicosanoids	C00696	Nervous system; Lipid metabolism; Signaling molecules and interaction; Immune disease; Immune system; Infectious disease: parasitic	41598-07-6	HMDB0001403	BioDeepDB	2	pos	8.61799e+07	6.74448e+07	6.72817e+07	4.95309e+07	6.00013e+07	6.03058e+07	4.94389e+07	6.43415e+06	3.63409e+06	7.25283e+06	5.98066e+07	2.17892e+07	1.30884e+08	3.2255e+07	8.50378e+06	2.83581e+08	7.08465e+07	5.4881e+06	1.07443e+06	8.13843e+07	1.45749e+06	2.04796e+06	7.69543e+06	9.98773e+06
M353T510	Prostaglandin H2	353.234	510.3	352.225	5.16371	C20H32O5	[M+H]+	Fatty Acyls	Eicosanoids	C00427	Lipid metabolism; Immune system; Nervous system; Endocrine system	42935-17-1	HMDB0001381	BioDeepDB	2	pos	2.99438e+07	3.08198e+07	3.42583e+07	2.23215e+07	3.24652e+07	3.05776e+07	3.84118e+07	7.90316e+07	1.21658e+08	3.17652e+07	8.98889e+07	3.34721e+07	3.1564e+07	3.37516e+07	9.93486e+06	4.34485e+07	3.47742e+07	9.90163e+06	5.72223e+07	4.52809e+07	4.83789e+07	4.13912e+07	3.69928e+07	4.67924e+07
M339T720	8,9-DiHETrE	339.254	719.6	338.246	2.65288	C20H34O4	[M+H]+	Fatty Acyls	Eicosanoids	C14773	Lipid metabolism; Nervous system	192461-96-4	HMDB0002311	BioDeepDB	2	pos	2.03802e+07	1.76864e+07	3.17004e+07	3.41643e+07	2.58659e+07	2.45919e+07	1.66673e+07	1.85568e+07	1.54405e+07	1.26161e+07	2.88806e+07	1.2713e+07	4.42395e+07	6.26299e+07	2.28121e+07	5.47195e+07	4.21513e+07	2.52754e+07	1.10882e+07	3.17719e+07	9.33464e+06	1.58525e+07	3.32797e+07	5.25403e+07
M359T490	(-)-Matairesinol	359.15	489.8	358.142	2.22748	C20H22O6	[M+H]+	Furanoid lignans	Tetrahydrofuran lignans	C10682		580-72-3	HMDB0035698	BioDeepDB	2	pos	321689	274865	2.16814e+06	465326	348538	687523	1.30415e+06	2.58809e+06	287998	390785	288971	342340	820656	2.81392e+06	1.08452e+07	4.96197e+06	4.17835e+06	2.46101e+06	1.81292e+06	645122	3.46681e+06	541571	735207	4.44685e+06
M328T492	Himbacine	328.25	491.5	345.267	28.2285	C22H35NO2	[M+H-H2O]+			C10598		6879-74-9		BioDeepDB	2	pos	4.23857e+07	2.91446e+07	3.9632e+07	9.65218e+06	3.17879e+07	3.55982e+07	3.52866e+07	3.92776e+07	7.10889e+06	3.72226e+07	3.50224e+07	8.72353e+06	3.88377e+07	3.09709e+07	4.64674e+07	3.7159e+07	3.55875e+07	4.51884e+07	4.25416e+07	3.99365e+07	4.00458e+07	3.56687e+07	3.96055e+07	3.4829e+07
M347T619	Quinestrol	347.224	619.3	364.24	26.398	C25H32O2	[M+H-H2O]+	Steroids and steroid derivatives	Estrane steroids	C07619		152-43-2	HMDB0015579	BioDeepDB	2	pos	5.22542e+06	5.89694e+06	2.86445e+06	2.73465e+06	2.92931e+06	2.70753e+06	2.70919e+07	4.01055e+07	3.92487e+07	4.6978e+07	9.76115e+06	4.76866e+07	3.23772e+06	2.4309e+06	710360	4.30326e+06	5.08379e+06	1.7025e+06	2.60767e+07	2.17616e+08	7.59473e+06	2.53126e+07	4.74531e+07	3.61414e+07
M369T591	11-Dehydro-thromboxane B2	369.227	591.1	368.22	0.0650006	C20H32O6	[M+H]+	Fatty Acyls	Eicosanoids	C05964	Lipid metabolism; Nervous system	67910-12-7	HMDB0004242	BioDeepDB	2	pos	2.13672e+07	8.85146e+07	1.98539e+07	1.39191e+07	1.31178e+07	1.07996e+08	3.96953e+07	7.76234e+07	6.71444e+07	1.61671e+07	5.0552e+07	6.27006e+07	1.85373e+07	9.60973e+07	4.32584e+06	1.58495e+07	2.07751e+07	4.21409e+06	7.08501e+06	1.52899e+07	2.46377e+07	4.49496e+07	9.69595e+06	3.54944e+07
M363T446	18-Hydroxycorticosterone	363.219	446	362.209	6.33227	C21H30O5	[M+H]+	Steroids and steroid derivatives	Hydroxysteroids	C01124	Lipid metabolism; Endocrine system	561-65-9	HMDB0000319	BioDeepDB	2	pos	3.46063e+07	4.01047e+07	6.76717e+07	4.46515e+07	3.42607e+07	5.20742e+07	3.86653e+07	3.09104e+07	1.76352e+07	2.65292e+07	2.33351e+07	2.85686e+07	1.89247e+08	1.54187e+08	3.79867e+07	1.26327e+08	1.16319e+08	4.74329e+07	2.45514e+07	5.05613e+07	1.29613e+07	5.9007e+07	7.40486e+07	8.11684e+07
M371T652	6-Keto-prostaglandin F1a	371.258	651.7	370.236	1.1414	C20H34O6	[M+H]+	Fatty Acyls	Eicosanoids	C05961	Lipid metabolism	58962-34-8	HMDB0002886	BioDeepDB	2	pos	5.36203e+07	4.72589e+07	1.1732e+08	1.08494e+08	5.07134e+07	1.51615e+08	2.82544e+07	1.589e+08	2.51459e+08	2.00273e+07	9.33238e+07	1.21521e+08	9.94414e+07	2.15629e+08	1.71197e+07	1.07482e+08	7.24129e+07	6.1974e+07	2.07081e+07	1.12686e+08	9.84806e+07	2.08193e+08	9.00319e+07	1.76294e+08
M397T823	beta-Sitosterol	397.383	823.4	414.386	1.76153	C29H50O	[M+H-H2O]+	Steroids and steroid derivatives	Stigmastanes and derivatives	C01753	Lipid metabolism	83-46-5	HMDB0000852	BioDeepDB	2	pos	1.43911e+06	3.97504e+06	115172	1.76542e+06	2.12623e+06	48594.3	2.55892e+06	1.07942e+06	3.02407e+06	3.92199e+06	3.57949e+06	4.92431e+06	2.71058e+06	2.41867e+06	3.04549e+06	1.95535e+06	1.63801e+06	3.47057e+06	3.83916e+06	3.67118e+06	4.14546e+06	5.14859e+06	4.62335e+06	2.16395e+06
M416T728	Sarsasapogenin	416.318	727.9	416.329	27.1427	C27H44O3	[M]+	Steroids and steroid derivatives	Steroidal glycosides	C03963		126-19-2/NA	HMDB0030024	BioDeepDB	2	pos	1.39634e+07	1.524e+07	1.7029e+07	3.92884e+07	2.26506e+07	2.03602e+07	5.32853e+06	5.64571e+07	4.2514e+07	3.30359e+07	1.1629e+07	3.81573e+07	1.18626e+08	1.39183e+08	4.59219e+07	2.08422e+08	9.25521e+07	4.9184e+07	3.9398e+07	1.17237e+08	2.13758e+07	3.16036e+07	4.65243e+07	1.55065e+08
M399T708	Calcitriol	399.331	708	416.329	12.0201	C27H44O3	[M+H-H2O]+	Steroids and steroid derivatives	Vitamin D and derivatives	C01673	Excretory system; Digestive system; Endocrine system; Lipid metabolism; Infectious disease: bacterial	32222-06-3	HMDB0001903	BioDeepDB	2	pos	1.99452e+07	2.29209e+07	7.54209e+06	8.36521e+06	4.5761e+06	2.75626e+07	5.1547e+07	9.51269e+06	1.00067e+07	2.37869e+07	2.01754e+07	9.49687e+06	1.80511e+07	8.03551e+06	3.38201e+07	8.89578e+06	3.04692e+07	1.27083e+07	8.58415e+06	2.35177e+07	1.02497e+07	1.9624e+07	1.26872e+07	1.0868e+07
M401T785	Myriocin	401.289	784.8	401.278	23.9827	C21H39NO6	[M-H2O+NH4]+			C19914		35891-70-4		BioDeepDB	2	pos	1.92365e+07	2.51157e+07	3.55578e+07	3.29525e+07	3.2293e+07	5.16683e+07	2.80908e+07	2.96028e+07	2.52871e+07	4.3951e+07	1.80328e+07	6.41252e+07	1.64593e+07	4.03123e+07	1.11896e+07	1.75463e+07	3.4387e+07	1.06743e+07	2.69175e+07	7.57451e+07	1.0455e+07	3.18301e+07	7.44094e+07	4.75227e+07
M401T776	20a,22b-Dihydroxycholesterol	401.344	776.3	418.345	4.73409	C27H46O3	[M+H-H2O]+	Steroids and steroid derivatives	Bile acids, alcohols and derivatives	C05501	Lipid metabolism	15234-55-6/596-94-1	HMDB0006763	BioDeepDB	2	pos	3.16787e+07	3.51153e+07	3.03707e+07	3.46031e+07	4.58898e+07	5.17763e+07	4.8292e+07	3.24488e+07	2.75816e+07	3.82078e+07	3.12418e+07	1.70367e+07	2.98018e+07	4.21419e+07	1.87933e+07	2.33475e+07	7.79483e+07	2.36352e+07	1.79108e+07	6.87132e+07	2.75182e+07	1.19923e+07	3.31439e+07	8.20016e+07
M409T805	(S)-2,3-Epoxysqualene	409.386	805.1	426.386	18.1589	C30H50O	[M+H-H2O]+	Prenol lipids	Triterpenoids	C01054	Lipid metabolism	54910-48-4/7200-26-2	HMDB0001188	BioDeepDB	2	pos	1.76828e+07	1.61182e+07	2.70538e+07	1.76644e+07	1.75302e+07	7.33807e+06	1.20189e+07	6.30407e+06	9.28035e+06	5.15128e+06	9.4284e+06	4.32902e+06	6.10585e+06	1.98022e+07	2.89852e+06	1.78794e+07	1.8279e+07	4.16368e+06	2.60326e+07	1.1592e+07	2.8986e+06	9.42832e+06	7.95752e+06	2.1582e+07
M431T722	Hecogenin	431.317	722	430.308	1.42511	C27H42O4	[M+H]+			C08902		467-55-0		BioDeepDB	2	pos	5.7835e+06	5.80172e+06	6.04505e+06	3.40573e+07	4.37048e+06	7.36893e+06	3.2868e+06	4.47726e+07	6.38257e+07	4.55479e+07	1.88614e+07	6.0414e+06	2.76767e+07	2.77022e+07	6.63498e+07	1.89283e+07	1.39018e+07	6.39304e+07	4.11767e+06	7.73671e+06	3.1923e+06	1.93713e+07	1.94975e+07	9.69906e+06
M480T581	Cytochalasin B	480.279	581.2	479.267	2.56468	C29H37NO5	[M+H]+			C19954		14930-96-2		BioDeepDB	2	pos	1.23816e+06	710496	1.20153e+06	1.02934e+06	863229	950198	1.46244e+06	1.01059e+07	6.58192e+06	1.16935e+07	2.65381e+06	8.8033e+06	1.33458e+07	2.67513e+06	1.00369e+07	4.64674e+06	5.25485e+06	2.53373e+06	4.7004e+07	3.7484e+07	9.37118e+06	7.10551e+06	7.6046e+06	4.24375e+06
M463T760	Brassinolide	463.343	759.6	480.345	11.512	C28H48O6	[M+H-H2O]+	Steroids and steroid derivatives	Steroid lactones	C11049		72962-43-7/78821-43-9	HMDB0034081	BioDeepDB	2	pos	5.13353e+06	9.02801e+06	7.5543e+06	1.37601e+07	1.32539e+06	4.8747e+06	8.45834e+06	239967	2.21677e+06	9.80163e+06	1.34153e+07	2.22976e+07	1.94613e+06	7.47319e+06	1.31374e+08	1.20371e+06	388928	5.48048e+07	2.81781e+07	1.15121e+07	4.36797e+06	7.26301e+06	9.00848e+06	778729
M496T684_2	1-palmitoylglycerophosphocholine	496.345	684.3	496.34	9.67069	C24H51NO7P	[M]+	Glycerophospholipids	Glycerophosphocholines	C04102		17364-16-8	HMDB0062541	BioDeepDB	2	pos	2.02609e+08	3.1841e+08	1.59436e+08	2.05387e+08	2.39086e+08	3.65236e+08	2.07902e+08	2.72525e+08	1.39674e+08	1.75122e+08	2.83744e+08	2.81352e+07	1.99128e+08	1.92581e+08	1.16699e+08	3.37318e+08	5.3762e+08	1.38854e+08	1.46981e+08	1.77561e+08	2.81488e+08	1.3013e+08	2.92132e+08	3.84065e+08
M279T819	Dibutyl phthalate	279.162	819.2	278.152	11.5159	C16H22O4	[M+H]+	Benzene and substituted derivatives	Benzoic acids and derivatives	C14214		84-74-2	HMDB0033244	MoNA	2	pos	4.69347e+08	4.34811e+08	2.39775e+08	1.84439e+08	4.27218e+08	1.5066e+08	1.85311e+08	3.0139e+08	1.43433e+08	5.4048e+08	1.71794e+08	5.04676e+08	3.05265e+08	2.54959e+08	1.9279e+08	1.60204e+08	4.54926e+08	2.16521e+08	3.40585e+08	3.56726e+08	2.02216e+08	1.29176e+08	1.67257e+08	4.44427e+08
M315T804	Tetrahydrocannabinol	315.238	804.4	314.225	18.1577	C21H30O2	[M+H]+	Benzopyrans	1-benzopyrans	C06972		1972-08-3	HMDB0014613	MoNA	2	pos	1.24749e+07	2.02272e+07	8.09046e+06	1.3122e+07	1.43079e+07	1.55823e+07	1.34047e+07	1.2805e+07	9.05798e+06	8.94012e+06	7.99277e+06	1.04638e+07	5.36601e+06	1.92546e+07	3.92115e+06	1.60474e+07	1.95331e+07	9.69866e+06	5.46011e+06	1.10088e+07	2.609e+06	5.41659e+06	7.22738e+06	2.23514e+07
M363T576	Cortisol	363.218	576.1	362.209	3.85427	C21H30O5	[M+H]+	Steroids and steroid derivatives	Hydroxysteroids	C00735	Endocrine and metabolic disease; Cancer: overview; Excretory system; Digestive system; Endocrine system; Lipid metabolism; Signaling molecules and interaction; Cancer: specific types	50-23-7	HMDB0000063	MoNA	2	pos	3.96744e+07	4.08374e+07	3.95397e+07	2.34411e+07	6.70577e+07	4.74224e+07	6.02593e+07	3.6031e+07	2.60716e+07	8.38651e+06	1.95814e+07	8.03354e+06	9.23262e+07	5.06713e+07	3.37659e+06	4.68291e+07	5.62561e+07	8.15355e+06	7.09524e+06	3.2237e+07	5.41054e+06	1.88041e+07	1.50668e+07	5.17531e+07
M181T832	Caffeic acid	181.16	831.7	180.157	28.0195	C9H8O4	[M+H]+	Phenols	Benzenediols	C01197		331-39-5	HMDB0001964	MoNA	2	pos	3.5373e+07	3.46148e+07	3.25635e+07	6.09618e+06	2.58369e+07	3.66386e+07	5.92723e+06	3.44637e+06	1.74631e+07	4.97818e+06	1.26536e+06	2.20116e+06	2.87406e+07	5.28615e+06	1.65005e+06	2.68268e+07	2.46196e+07	1.38024e+06	913792	1.50417e+07	771208	1.49863e+06	2.21013e+06	1.69404e+07
M380T758	Fludrocortisone	380.211	757.7	380.2	26.1013	C21H29FO5	[M-H2O+NH4]+	Steroids and steroid derivatives	Hydroxysteroids	C07004		127-31-1	HMDB0014825	MoNA	2	pos	1.36882e+08	1.41384e+08	8.63905e+07	7.11093e+07	8.5275e+07	4.86675e+07	1.90829e+08	1.50842e+08	1.30459e+08	9.33384e+07	1.26715e+08	9.86717e+07	5.86624e+07	3.56755e+07	2.28689e+07	1.34681e+08	7.47966e+07	1.11124e+07	4.85893e+07	7.23561e+07	3.04267e+07	5.70731e+07	5.90261e+07	1.87531e+08
M387T705	Lovastatin	387.254	705.3	404.256	12.4828	C24H36O5	[M+H-H2O]+	Lactones	Delta valerolactones	C07074		75330-75-5	HMDB0014372	MoNA	2	pos	7.02834e+07	5.47769e+07	3.8219e+07	3.31484e+07	3.1219e+07	6.09051e+07	9.35171e+07	6.43007e+07	6.16667e+07	4.17813e+07	4.3838e+07	6.34536e+07	7.3774e+07	7.87978e+07	1.80869e+07	4.8244e+07	6.72165e+07	1.10251e+07	1.59352e+07	5.9323e+07	2.16609e+07	2.12457e+07	4.62888e+07	9.32216e+07
M171T255	Levetiracetam	171.114	255.3	170.106	6.40691	C8H14N2O2	[M+H]+	Carboxylic acids and derivatives	Amino acids, peptides, and analogues	C07841		102767-28-2	HMDB0015333	MoNA	2	pos	6.08067e+06	5.83928e+06	5.87952e+06	6.69051e+06	5.63414e+06	5.79953e+06	6.10501e+06	1.79393e+07	5.93852e+06	6.30764e+06	3.81021e+06	6.55323e+06	7.30007e+06	1.2541e+07	6.27317e+07	2.23482e+07	1.50724e+07	4.53028e+07	6.0592e+06	1.5661e+07	1.44568e+07	4.92657e+06	1.22931e+07	6.66344e+06
M189T796	Ibuprofen	189.128	796.1	206.131	26.6169	C13H18O2	[M+H-H2O]+	Phenylpropanoic acids		C01588		15687-27-1	HMDB0001925	MoNA	2	pos	3.2774e+07	3.1094e+07	3.56233e+07	2.56188e+07	2.56397e+07	3.35185e+07	3.71699e+07	2.8254e+07	2.58387e+07	6.98478e+06	1.84997e+07	5.49679e+06	3.6906e+07	3.74748e+07	1.5531e+07	5.66321e+07	4.16463e+07	9.58424e+06	2.79776e+07	3.08292e+07	6.75584e+07	6.95409e+06	2.54735e+07	3.254e+07
M311T351	Cannabinol	311.198	351.2	310.193	8.27769	C21H26O2	[M+H]+	Drugs of Abuse/Illegal Drugs; Sports Doping Drugs		C07580		521-35-7		mzCloud	2	pos	1.22575e+07	1.39174e+07	1.88119e+07	1.08882e+07	9.98305e+06	1.83105e+07	1.42182e+07	1.27871e+07	1.04894e+07	7.4746e+06	1.11299e+07	8.40623e+06	1.5502e+07	1.5502e+07	3.53064e+06	1.98916e+07	1.68186e+07	4.15486e+06	6.29723e+06	1.73137e+07	4.8976e+06	9.68298e+06	1.12194e+07	1.77447e+07
M593T495_2	Mesobilirubinogen	593.341	494.7	592.326	13.1863	C33H44N4O6	[M+H]+	Tetrapyrroles and derivatives	Bilirubins	C05790	Metabolism of cofactors and vitamins	14684-37-8	HMDB0001898	MoNA	2	pos	3.69518e+07	3.98869e+07	4.13137e+07	1.54105e+07	3.08465e+07	5.64545e+07	7.15386e+07	9.69325e+06	1.59841e+07	6.9269e+07	1.11615e+07	9.06608e+07	1.74427e+08	1.42682e+08	1.97365e+07	3.75233e+08	2.73748e+08	4.45353e+07	1.89485e+07	1.31372e+08	1.91001e+08	8.15635e+06	7.12701e+07	1.45637e+08
M111T806_2	Catechol	111.021	806.4	110.037	1.76056	C6H6O2	[M+H]+			C00090		120-80-9/12385-08-9		BioDeepDB	2	pos	4.90005e+08	4.69115e+08	1.79897e+08	5.79937e+08	1.58516e+08	3.6329e+08	3.12998e+08	7.83604e+08	3.65372e+08	3.53975e+08	8.86826e+08	4.39771e+08	1.00577e+08	1.05971e+08	4.68368e+08	1.15442e+08	1.02497e+08	4.01718e+08	4.0987e+08	3.61873e+08	3.88641e+08	6.16718e+08	4.12878e+08	1.68574e+08
M129T520	Pyrrolidonecarboxylic acid	129.128	519.7	129.043	5.62574	C5H7NO3	[M]+	Carboxylic acids and derivatives	Amino acids, peptides, and analogues	C02237		4042-36-8	HMDB0000805	BioDeepDB	2	pos	5.9215e+07	7.92879e+07	5.56133e+07	2.9331e+07	3.84894e+07	6.70248e+07	1.68857e+07	2.85462e+07	6.07462e+07	6.81763e+07	1.77603e+07	2.54575e+07	1.33749e+07	3.39153e+06	1.03488e+07	3.72649e+06	1.11434e+07	1.02584e+07	7.76034e+06	4.02372e+06	5.15662e+06	2.82736e+07	2.30776e+07	3.17212e+06
M133T83	Ornithine	133.098	83.2	132.09	5.4396	C5H12N2O2	[M+H]+	Carboxylic acids and derivatives	Amino acids, peptides, and analogues	C00077	Amino acid metabolism; Membrane transport; Metabolism of other amino acids	3184-13-2/70-26-8	HMDB0000214	BioDeepDB	2	pos	1.55135e+07	1.60471e+07	1.61518e+07	1.22249e+07	1.53618e+07	1.59043e+07	1.46964e+07	1.06793e+07	1.08115e+07	6.68249e+06	1.01349e+07	4.96007e+06	1.86231e+07	1.48945e+07	4.54346e+06	1.84347e+07	1.91636e+07	4.63089e+06	4.62655e+06	1.61244e+07	5.93144e+06	1.05225e+07	2.11595e+07	1.48428e+07
M140T255	6-Hydroxynicotinic acid	140.035	255.1	139.027	5.88424	C6H5NO3	[M+H]+	Pyridines and derivatives	Pyridinecarboxylic acids and derivatives	C01020	Metabolism of cofactors and vitamins	5006-66-6	HMDB0002658	BioDeepDB	2	pos	3.26864e+07	3.75971e+07	2.81149e+07	5.41124e+07	3.43724e+07	1.62761e+07	1.79514e+08	2.29233e+07	4.99271e+07	3.90367e+07	1.04058e+07	3.7321e+07	2.47305e+07	1.12488e+07	1.3559e+07	4.54631e+07	4.07002e+07	1.40309e+07	2.42749e+07	7.8695e+07	1.45402e+07	1.39433e+07	1.32639e+07	2.44631e+07
M184T255	4-Pyridoxic acid	184.061	255.3	183.053	5.56336	C8H9NO4	[M+H]+	Pyridines and derivatives	Pyridinecarboxylic acids and derivatives	C00847	Metabolism of cofactors and vitamins	82-82-6	HMDB0000017	BioDeepDB	2	pos	2.93143e+07	9.61035e+06	5.59192e+07	5.1535e+07	1.07704e+07	6.12232e+07	7.29361e+07	1.25319e+08	1.12318e+07	1.49154e+07	1.05095e+07	5.70628e+07	1.00904e+08	9.26638e+07	6.12683e+07	2.19472e+08	1.42187e+08	1.64488e+08	9.72707e+07	1.21053e+08	1.80729e+08	8.12521e+07	1.23337e+08	1.85773e+08
M204T153	N-Acetyl-D-galactosamine	204.088	152.5	221.09	25.1559	C8H15NO6	[M+H-H2O]+			C01132	Carbohydrate metabolism	14215-68-0 1811-31-0/14215-68-0/1811-31-0		BioDeepDB	2	pos	5.31437e+07	7.80418e+07	6.73428e+07	8.46581e+07	8.04763e+07	1.24472e+08	7.97352e+07	1.08855e+08	1.02181e+08	7.42588e+07	5.09228e+07	4.85543e+07	8.54086e+07	5.63116e+07	1.35419e+08	7.61769e+07	7.90616e+07	1.39304e+08	9.13045e+07	6.90335e+07	2.37132e+07	7.04438e+07	6.33301e+07	5.54528e+07
M245T387	Biotin	245.096	387.1	244.088	2.54594	C10H16N2O3S	[M+H]+	Biotin and derivatives		C00120	Metabolism of cofactors and vitamins; Digestive system; Membrane transport	58-85-5	HMDB0000030	BioDeepDB	2	pos	9.01235e+06	1.07185e+07	9.49086e+06	6.77795e+06	7.38747e+06	1.21292e+07	1.3119e+07	7.10285e+06	6.06085e+06	2.7974e+06	6.62982e+06	3.49747e+06	9.94527e+06	6.60578e+06	6.58779e+06	1.14112e+07	1.26481e+07	4.27642e+06	4.85496e+06	1.49814e+07	3.80152e+06	9.63857e+06	1.28524e+07	1.9459e+07
M375T797	Deoxycholic acid	375.291	797.1	392.293	15.8117	C24H40O4	[M+H-H2O]+	Steroids and steroid derivatives	Bile acids, alcohols and derivatives	C04483	Digestive system	83-44-3	HMDB0000626	MoNA	2	pos	9.36965e+07	4.69213e+07	1.03358e+08	9.20859e+07	9.35426e+07	1.11971e+08	3.14008e+08	3.60258e+08	3.54561e+08	1.58425e+08	3.28806e+08	1.38127e+08	2.07667e+08	2.43584e+08	9.06943e+07	5.10508e+08	3.42826e+08	8.45048e+07	9.17325e+07	1.85644e+08	1.50008e+08	1.04571e+08	2.4416e+08	1.35714e+08
M162T150	N-methyl-L-glutamic Acid	162.077	149.6	161.069	3.753	C6H11NO4	[M+H]+	Carboxylic acids and derivatives	Amino acids, peptides, and analogues	C01046		35989-16-3 / NA	HMDB0062660	BioDeepDB	2	pos	3.67861e+07	2.7739e+07	2.89259e+07	1.58681e+07	9.69999e+06	1.62404e+07	2.46245e+07	1.27506e+07	1.61692e+07	1.7847e+07	1.54471e+07	1.19674e+07	1.70183e+07	2.01975e+07	4.25463e+06	5.04825e+07	2.61225e+07	4.55171e+06	1.03275e+07	4.84e+07	1.31937e+07	1.07677e+07	2.17692e+07	3.56987e+07
M284T838	Octadecanamide	284.296	837.8	283.288	4.2533	C18H37NO	[M+H]+	Fatty Acyls	Fatty amides	C13846		124-26-5	HMDB0034146	GNPS	2	pos	2.88138e+08	2.89531e+08	6.56913e+08	2.5614e+08	4.07693e+08	2.30295e+08	3.70355e+08	4.501e+08	3.87881e+08	4.50204e+08	3.34793e+08	2.2378e+08	1.88167e+08	2.78347e+08	2.5054e+08	1.45162e+08	1.74468e+08	1.5751e+08	1.90168e+08	1.89359e+08	3.76652e+08	2.2904e+08	1.79811e+08	1.9491e+08
M353T474	Lipoxin B4	353.239	474.4	352.225	19.3184	C20H32O5	[M+H]+	Fatty Acyls	Eicosanoids	C06315	Lipid metabolism	98049-69-5/92950-25-9	HMDB0005082	GNPS	2	pos	2.45476e+06	2.18924e+06	2.99704e+06	5.21559e+06	2.1811e+06	3.06241e+06	1.21468e+06	7.87889e+06	6.68155e+06	3.28833e+06	4.38229e+06	4.85572e+06	4.85289e+06	2.91413e+06	7.50837e+06	4.34426e+06	3.28045e+06	6.32917e+06	2.72154e+06	4.47642e+06	2.22951e+06	2.5313e+06	2.34909e+06	4.26783e+06
M100T258	Cyclohexylamine	100.114	258.2	99.1048	14.2239	C6H13N	[M+H]+	Organonitrogen compounds	Cyclohexylamines	C00571		108-91-8	HMDB0031404	MoNA	2	pos	2.26232e+07	2.20154e+07	2.18321e+07	2.11256e+07	1.06732e+08	2.20824e+07	2.19216e+07	1.31015e+08	8.69111e+07	8.86296e+07	1.09173e+08	9.10831e+07	2.10146e+07	1.96654e+07	9.40186e+07	2.03004e+07	2.14272e+07	2.349e+07	9.28642e+07	2.11407e+07	1.01769e+08	9.87094e+07	2.24467e+07	1.93945e+07
M117T151	Guanidoacetic acid	117.055	151.1	117.054	12.8145	C3H7N3O2	[M]+	Carboxylic acids and derivatives	Amino acids, peptides, and analogues	C00581	Amino acid metabolism	352-97-6	HMDB0000128	MoNA	2	pos	4.6756e+06	5.11426e+06	6.5234e+06	1.12385e+07	7.01633e+06	1.11608e+07	9.92383e+06	5.49316e+06	7.15374e+06	1.0695e+07	7.83482e+06	1.14337e+07	8.21304e+06	6.44919e+06	9.5951e+06	6.89057e+06	1.21702e+07	8.57727e+06	6.69789e+06	1.02364e+07	4.82547e+06	6.90717e+06	9.53168e+06	1.14224e+07
M120T224	Isoniazid	120.053	224.1	137.059	16.1095	C6H7N3O	[M+H-H2O]+	Pyridines and derivatives	Pyridinecarboxylic acids and derivatives	C07054	Xenobiotics biodegradation and metabolism	54-85-3	HMDB0015086	MoNA	2	pos	6.87561e+06	8.68038e+06	1.10414e+07	1.10936e+07	1.17942e+07	1.5758e+07	8.89803e+06	1.52605e+07	1.15837e+07	1.02841e+07	5.90089e+06	7.08724e+06	1.07533e+07	8.08506e+06	2.56788e+07	9.23392e+06	1.12688e+07	2.19184e+07	1.08393e+07	8.86146e+06	5.6524e+06	9.54942e+06	8.67284e+06	7.00476e+06
M132T186	5-Aminolevulinic acid	132.066	185.7	131.058	4.39819	C5H9NO3	[M+H]+	Carboxylic acids and derivatives	Amino acids, peptides, and analogues	C00430	Amino acid metabolism; Metabolism of cofactors and vitamins; Membrane transport	106-60-5	HMDB0001149	MoNA	2	pos	1.23485e+07	3.11939e+07	2.33125e+07	3.93207e+07	2.24184e+07	2.18168e+07	2.51605e+07	1.96735e+07	2.40973e+07	2.57769e+07	2.21792e+07	2.77853e+07	2.26228e+07	1.74094e+07	2.85063e+07	2.2788e+07	2.65257e+07	2.30318e+07	2.09058e+07	2.24466e+07	2.59224e+07	2.91208e+07	2.97055e+07	2.45038e+07
M152T109_1	Guanine	152.058	109.2	151.049	7.32761	C5H5N5O	[M+H]+	Imidazopyrimidines	Purines and purine derivatives	C00242	Nucleotide metabolism	73-40-5	HMDB0000132	MoNA	2	pos	4.43157e+07	4.73087e+07	6.43328e+07	6.1143e+07	6.19491e+07	6.42598e+07	6.59976e+07	7.14551e+07	6.40561e+07	7.78555e+07	4.96261e+07	5.20309e+07	4.78616e+07	3.5233e+07	1.03321e+08	5.21669e+07	5.9593e+07	9.18501e+07	5.07816e+07	5.87403e+07	6.90192e+07	5.63491e+07	6.07343e+07	5.10053e+07
M154T109_2	N-Acetylhistamine	154.097	109.5	153.09	1.79108	C7H11N3O	[M+H]+	Carboxylic acids and derivatives	Carboxylic acid derivatives	C05135	Amino acid metabolism	673-49-4	HMDB0013253	MoNA	2	pos	1.86193e+07	2.96341e+07	3.04706e+07	5.28541e+07	3.98555e+07	3.55154e+07	3.65578e+07	4.74069e+07	3.72236e+07	3.25131e+07	3.36864e+07	1.68394e+07	3.17854e+07	8.80086e+07	4.72061e+07	3.67757e+07	2.72771e+07	1.19512e+07	5.03466e+07	2.61521e+07	2.67523e+07	2.51905e+07	2.17486e+07	2.0465e+07
M169T700	Geranic acid	169.123	699.6	168.115	4.88758	C10H16O2	[M+H]+	Prenol lipids	Monoterpenoids	C16461		459-80-3 / 4698-08-2	HMDB0036103	BioDeepDB	2	pos	4.61776e+06	2.03176e+07	6.77482e+06	1.04876e+07	4.42272e+06	2.51384e+07	6.30872e+06	5.30306e+07	2.05447e+07	8.86513e+06	8.36916e+06	5.3818e+07	2.92051e+07	3.86078e+07	3.91805e+07	3.94319e+07	3.7833e+07	6.80988e+06	2.77526e+07	1.64772e+07	3.17643e+07	5.66002e+06	7.61307e+06	6.0078e+07
M169T90	Pyridoxamine	169.096	89.7	168.09	3.86539	C8H12N2O2	[M+H]+	Pyridines and derivatives	Pyridoxamines	C00534	Metabolism of cofactors and vitamins; Digestive system	85-87-0	HMDB0001431	MoNA	2	pos	5.2651e+07	4.99413e+07	7.9667e+07	8.16257e+07	7.27147e+07	6.24652e+07	5.35399e+07	4.73302e+07	4.54789e+07	4.12476e+07	6.65926e+07	3.7573e+07	1.0392e+08	1.0893e+08	5.71288e+07	1.4571e+08	1.44378e+08	7.40013e+07	3.84145e+07	6.66759e+07	2.9727e+07	5.29667e+07	8.61249e+07	1.01935e+08
M189T255	Glycylleucine	189.124	255.3	188.116	4.35693	C8H16N2O3	[M+H]+	Carboxylic acids and derivatives	Amino acids, peptides, and analogues	C02155		869-19-2	HMDB0000759	MoNA	2	pos	1.35381e+08	1.37923e+08	1.2449e+08	8.94596e+07	9.81766e+07	1.18897e+08	1.71581e+08	1.29491e+08	8.95925e+07	1.02767e+08	8.32122e+07	6.26115e+07	1.43347e+08	1.08127e+08	4.18323e+07	1.34144e+08	1.82616e+08	4.76314e+07	8.5478e+07	1.57276e+08	7.05404e+07	1.25563e+08	1.47727e+08	1.13516e+08
M204T268	N-Acetylmannosamine	204.088	267.8	221.09	25.1559	C8H15NO6	[M+H-H2O]+	Organooxygen compounds	Carbohydrates and carbohydrate conjugates	C00645	Carbohydrate metabolism	7772-94-3/3615-17-6	HMDB0001129	MoNA	2	pos	1.28064e+07	1.74134e+07	2.1847e+07	2.78653e+06	1.67232e+07	2.37265e+07	2.06447e+07	2.64519e+07	1.43002e+07	3.2883e+07	2.33529e+07	1.3021e+07	9.94379e+06	1.29804e+07	1.00854e+08	4.17604e+06	3.27016e+06	9.91992e+07	8.15864e+07	4.29764e+06	2.40675e+08	2.42079e+08	1.47604e+08	1.80339e+07
M218T253	Propionylcarnitine	218.14	252.6	217.131	4.65716	C10H19NO4	[M+H]+	Fatty Acyls	Fatty acid esters	C03017		17298-37-2	HMDB0000824	MoNA	2	pos	5.57658e+07	6.98901e+07	6.22457e+07	1.64117e+08	6.0915e+07	5.31048e+07	1.46347e+08	1.51412e+07	2.91441e+07	2.51013e+07	4.65205e+06	1.48785e+07	1.80121e+07	6.11335e+06	4.14303e+06	2.10035e+07	8.86846e+07	5.7711e+06	1.01736e+07	3.43804e+07	8.58373e+06	1.19044e+07	2.61725e+07	9.06083e+06
M217T269	beta-Alanyl-L-lysine	217.156	269.5	217.143	2.15408	C9H19N3O3	[M]+	Peptidomimetics	Hybrid peptides	C05341	Metabolism of other amino acids		HMDB0060442	BioDeepDB	2	pos	7.07393e+08	6.74049e+08	5.52449e+08	5.63776e+08	6.43949e+08	1.01225e+09	9.12583e+08	3.12922e+08	4.38734e+08	1.08478e+08	4.54757e+08	1.12587e+08	1.49509e+09	1.63278e+09	1.00119e+08	1.37488e+09	1.59437e+09	1.09515e+08	1.12251e+08	8.07716e+08	1.15401e+08	1.53527e+08	2.29865e+08	3.17115e+08
M233T506	Costunolide	233.155	505.6	232.146	4.26378	C15H20O2	[M+H]+	Prenol lipids	Terpene lactones	C09382		553-21-9	HMDB0036688	MoNA	2	pos	2.60388e+07	3.91517e+07	4.11617e+07	2.68043e+07	2.83751e+07	3.40168e+07	3.81514e+07	2.47329e+07	2.01394e+07	9.92881e+06	1.94926e+07	1.96471e+07	2.77669e+07	1.41064e+07	1.36262e+07	1.70867e+07	3.18971e+07	7.02922e+06	9.498e+06	1.82753e+07	1.68231e+07	8.23035e+06	6.96477e+06	1.26633e+07
M272T588	Dextromethorphan	272.205	588	271.194	16.9342	C18H25NO	[M+H]+	Morphinans		C06947		125-71-3	HMDB0001920	MoNA	2	pos	169674	120244	680437	1.13593e+06	612436	100793	689363	5.91284e+06	7.41804e+06	813316	2.39184e+06	1.79618e+06	133012	69337.2	2.25437e+07	43370.8	73634.9	1.56746e+07	4.60292e+06	500694	5.49027e+07	5.01904e+06	952676	225087
M273T573	Dihydrotestosterone	273.223	572.8	290.225	19.5226	C19H30O2	[M+H-H2O]+	Steroids and steroid derivatives	Androstane steroids	C03917	Lipid metabolism; Cancer: overview; Cancer: specific types	521-18-6	HMDB0002961	MoNA	2	pos	8.75756e+06	9.18992e+06	6.96858e+06	2.2964e+06	2.09716e+06	1.38423e+07	1.97047e+07	3.90475e+07	3.72122e+07	8.1817e+06	3.52128e+07	3.15121e+07	2.04947e+07	2.23463e+07	1.86883e+06	7.41131e+06	3.06278e+07	2.28476e+06	3.19299e+07	5.29025e+07	1.94768e+07	3.13791e+07	3.91026e+07	5.10373e+07
M275T770	Nandrolone	275.202	770.3	274.193	4.81101	C18H26O2	[M+H]+	Steroids and steroid derivatives	Estrane steroids	C07254		434-22-0	HMDB0002725	MoNA	2	pos	3.69655e+07	4.00712e+07	5.96782e+07	4.57582e+07	4.10662e+07	9.16994e+06	6.13731e+07	1.30583e+07	7.97488e+07	8.5331e+07	9.85523e+07	5.51165e+07	6.46591e+07	5.41115e+07	6.51094e+06	7.88863e+07	4.80671e+07	5.36998e+06	6.73074e+06	1.39344e+07	5.1398e+07	3.97356e+07	1.25549e+07	6.84683e+07
M294T243	N-Acetylmuramate	294.12	243	293.111	3.82158	C11H19NO8	[M+H]+	Organooxygen compounds	Carbohydrates and carbohydrate conjugates	C02713	Carbohydrate metabolism	61633-75-8/10597-89-4	HMDB0060493	MoNA	2	pos	2.31731e+07	3.49015e+07	6.37712e+07	1.07721e+08	3.85747e+07	6.59543e+07	2.24389e+07	5.20906e+08	1.99941e+09	3.32127e+09	1.75797e+09	1.52445e+09	4.84221e+07	1.77577e+07	2.05004e+08	3.15476e+07	2.72701e+07	6.13725e+07	1.53537e+09	4.59025e+07	1.21212e+09	2.45534e+08	6.22291e+07	3.63617e+07
M315T559	Progesterone	315.234	558.7	314.225	6.42063	C21H30O2	[M+H]+	Steroids and steroid derivatives	Pregnane steroids	C00410	Endocrine and metabolic disease; Cancer: overview; Cell growth and death; Endocrine system; Lipid metabolism; Cancer: specific types	57-83-0	HMDB0001830	MoNA	2	pos	493609	2.7103e+06	2.12153e+06	511102	2.09329e+06	1.78877e+06	1.2479e+06	1.51748e+06	1.58895e+06	6.82148e+06	1.24249e+06	5.70398e+06	4.89464e+06	4.91755e+06	2.41175e+06	7.6217e+06	5.7367e+06	2.02585e+06	7.75678e+06	2.37473e+06	5.97998e+06	4.74792e+06	7.50128e+06	8.45073e+06
M300T693	Phytosphingosine	300.291	693.4	317.293	19.0948	C18H39NO3	[M+H-H2O]+	Organonitrogen compounds	Amines	C12144	Lipid metabolism	554-62-1	HMDB0004610	MoNA	2	pos	5.32268e+08	8.18882e+08	8.77467e+08	2.9033e+08	4.08923e+08	3.28061e+08	4.55256e+08	2.46054e+08	2.49066e+08	2.20352e+08	2.30193e+08	1.97371e+08	2.90823e+08	3.31344e+08	1.5774e+07	2.00417e+08	4.10772e+08	5.45739e+07	1.84475e+08	1.44066e+08	1.36347e+08	1.61256e+08	2.13675e+08	2.90106e+08
M336T364	Senecionine	336.193	363.9	335.173	3.8981	C18H25NO5	[M+H]+			C06176		130-01-8		BioDeepDB	2	pos	1.60493e+07	2.10881e+07	7.55575e+06	2.22723e+07	1.76595e+07	1.78644e+07	2.05771e+07	8.10517e+07	2.38681e+07	6.53994e+06	1.89984e+07	4.36912e+07	6.8405e+06	7.0017e+06	2.05285e+07	3.17549e+07	3.73682e+07	4.72828e+07	7.05373e+07	9.32213e+06	1.7626e+07	3.03602e+07	9.26699e+06	9.6751e+06
M351T775	(S)-[10]-Gingerol	351.254	775.1	350.246	2.31864	C21H34O4	[M+H]+	Benzene and substituted derivatives	Phenols and derivatives	C17496		23513-15-7	HMDB0033616	MoNA	2	pos	8.72844e+07	7.17364e+07	5.80837e+07	5.38564e+07	6.39108e+07	6.73759e+07	3.54111e+07	1.16382e+08	4.79707e+07	1.12862e+08	4.32295e+07	6.33256e+07	3.26858e+08	3.26171e+08	1.11946e+08	4.70908e+08	3.76216e+08	1.13069e+08	7.28519e+07	1.00152e+08	7.19554e+07	4.58974e+07	8.04385e+07	9.03087e+07
M367T413	Gein	367.212	412.6	384.23	27.9566	C24H32O4	[M+H-H2O]+	Organooxygen compounds	Carbohydrates and carbohydrate conjugates	C17058		585-90-0/465-39-4	HMDB0029909	MoNA	2	pos	2.34953e+07	8.09565e+06	8.87486e+06	8.07416e+06	1.92758e+07	1.07535e+07	8.43819e+06	1.26964e+07	2.41445e+07	8.2315e+06	7.83822e+06	8.45186e+06	1.86074e+07	6.16768e+06	6.2991e+06	1.18372e+07	1.02126e+07	6.31529e+06	1.46917e+07	8.37793e+06	1.2842e+07	8.28122e+06	1.45391e+07	1.47017e+07
M457T789_1	Ursolic acid	457.37	788.9	456.36	4.54469	C30H48O3	[M+H]+	Prenol lipids	Triterpenoids	C08988		77-52-1	HMDB0002395	MoNA	2	pos	1.9781e+08	1.50822e+08	1.82185e+08	5.4325e+08	1.85543e+08	1.25114e+08	1.88438e+08	1.00801e+09	1.86214e+09	1.58215e+09	7.50188e+08	2.78219e+09	2.09132e+08	2.18368e+08	5.52816e+08	1.39499e+08	1.41787e+08	5.06938e+08	1.76252e+09	1.43248e+08	1.73273e+09	7.15926e+08	1.04532e+09	3.81815e+08
M484T476	Lithocholyltaurine	484.307	476.1	483.302	4.49302	C26H45NO5S	[M+H]+	Steroids and steroid derivatives	Bile acids, alcohols and derivatives	C02592		516-90-5	HMDB0000722	MoNA	2	pos	2.92443e+06	2.73198e+06	3.74849e+06	1.02271e+07	3.26805e+06	1.44378e+07	7.05342e+06	1.11211e+07	3.1513e+06	2.16893e+06	1.12788e+07	1.89692e+06	4.05602e+07	3.14857e+07	1.56713e+06	5.0196e+07	3.07194e+07	2.20226e+06	1.55487e+07	1.02823e+07	4.0945e+06	2.97728e+06	6.69978e+06	1.99726e+07
M500T678	Taurochenodesoxycholic acid	500.306	677.6	499.297	3.64577	C26H45NO6S	[M+H]+	Steroids and steroid derivatives	Bile acids, alcohols and derivatives	C05465	Lipid metabolism; Digestive system	516-35-8	HMDB0000951	MoNA	2	pos	1.29594e+07	1.05157e+07	8.62852e+06	1.07192e+07	1.24969e+07	7.69743e+06	8.29725e+06	2.90821e+07	4.48822e+07	3.21455e+06	7.95338e+07	2.78491e+07	3.33133e+07	2.60954e+07	4.31799e+07	1.7225e+07	1.62741e+07	3.79035e+07	1.56738e+07	9.13354e+06	1.30008e+08	2.35592e+07	2.65628e+07	2.86409e+07
M127T337	Phloroglucinol	127.04	337.3	126.032	4.1247	C6H6O3	[M+H]+	Benzene and substituted derivatives	Phenols and derivatives	C02183		108-73-6	HMDB0013675	mzCloud	2	pos	7.55376e+07	1.33957e+08	1.51996e+08	1.66505e+08	1.62963e+08	2.88664e+08	1.91667e+08	7.57385e+07	1.17875e+08	1.28583e+08	9.1554e+07	1.5973e+08	1.57394e+08	1.03065e+08	1.32519e+08	1.15135e+08	2.2697e+08	1.42475e+08	5.86998e+07	1.29209e+08	5.43352e+07	7.10427e+07	1.10908e+08	1.26905e+08
M134T449	Indolin-2-one	134.06	448.7	133.053	3.16275	C8H7NO	[M+H]+	Indoles and derivatives	Indolines	C12312		59-48-3	HMDB0061918	mzCloud	2	pos	4.35689e+08	3.83873e+08	4.79322e+08	6.63443e+08	4.94643e+08	1.85011e+08	3.30115e+08	3.82837e+08	4.20655e+08	4.26803e+08	4.55308e+08	5.10636e+08	1.95795e+08	5.36706e+07	1.07806e+08	3.63852e+08	1.8496e+08	3.56379e+08	4.73189e+08	2.99796e+08	4.16855e+08	4.33732e+08	5.08975e+08	4.9911e+08
M141T104_2	Methylimidazoleacetic acid	141.066	104.2	140.059	1.58791	C6H8N2O2	[M+H]+	Azoles	Imidazoles	C05828	Amino acid metabolism	2625-49-2	HMDB0002820	mzCloud	2	pos	9.6521e+08	8.48806e+08	7.34741e+08	7.05149e+08	9.13271e+08	5.64444e+08	6.83765e+08	7.19528e+08	7.05239e+08	7.86315e+08	6.23268e+08	7.70962e+08	6.00264e+08	6.32051e+08	8.12313e+08	6.45571e+08	7.7395e+08	7.82221e+08	6.27689e+08	5.56854e+08	6.54233e+08	8.0071e+08	6.28844e+08	7.15576e+08
M143T351	2-Naphthylamine	143.073	351.4	143.073	2.79084	C10H9N	[M]+	Naphthalenes		C02227		91-59-8	HMDB0041802	mzCloud	2	pos	6.80219e+06	2.40186e+06	1.44826e+07	1.23541e+07	9.52617e+06	3.1406e+06	2.05951e+06	1.62545e+07	3.23808e+06	1.66797e+07	6.83866e+06	9.16483e+06	5.62987e+06	1.42218e+07	7.32826e+07	1.98951e+07	4.10327e+06	5.86782e+07	2.36001e+07	1.75023e+07	2.35507e+07	1.84805e+07	1.67305e+07	3.82917e+06
M146T444	8-Hydroxyquinoline	146.06	443.7	145.053	2.21826	C9H7NO	[M+H]+	Therapeutics/Prescription Drugs; Endogenous Metabolites; Industrial Chemicals; Personal Care Products/Cosmetics; Pesticides/Herbicides		C19434		148-24-3		mzCloud	2	pos	3.94939e+08	1.64887e+08	4.66987e+08	9.49701e+08	4.19215e+08	4.08987e+07	2.55921e+08	1.56912e+09	6.65239e+08	4.86248e+08	4.69006e+08	8.2625e+08	2.05225e+08	4.28991e+07	6.84704e+07	3.17855e+08	6.09618e+07	8.52519e+07	2.3715e+08	1.75097e+08	3.48997e+08	4.9644e+08	6.06622e+08	1.23825e+08
M146T416	Quinolin-2-ol	146.06	415.8	145.053	2.90291	C9H7NO	[M+H]+			C06338		c("70254-42-1", "59-31-4")		mzCloud	2	pos	1.00351e+08	1.0062e+08	6.4999e+07	2.69815e+08	1.7386e+08	1.19755e+08	1.94843e+08	2.32149e+08	7.38847e+07	1.17328e+08	1.49967e+08	1.50168e+08	1.72971e+08	1.56361e+08	3.59306e+08	1.16468e+08	1.74221e+08	3.73601e+08	1.76298e+08	1.41864e+08	1.40795e+08	1.93098e+08	1.17718e+08	9.04802e+07
M166T98	L-Methionine S-oxide	166.054	97.6	165.046	3.75782	C5H11NO3S	[M+H]+	Endogenous Metabolites		C02989	Amino acid metabolism	3226-65-1		mzCloud	2	pos	6.18338e+07	6.72888e+07	8.38327e+07	6.14275e+07	6.81578e+07	8.60221e+07	8.80826e+07	6.31921e+07	5.9033e+07	5.55444e+07	5.85659e+07	5.51694e+07	7.327e+07	7.54628e+07	1.32057e+07	7.35257e+07	7.6976e+07	3.59049e+07	4.79851e+07	6.18683e+07	5.14407e+07	5.72229e+07	5.95317e+07	8.3252e+07
M162T364	4-Hydroxy-2-quinolone	162.056	363.5	161.048	3.85053	C9H7NO2	[M+H]+			C16716		86-95-3		mzCloud	2	pos	5.71907e+08	5.94009e+08	4.59565e+08	3.68658e+08	2.94579e+08	6.01794e+08	7.9488e+08	6.53801e+07	3.33355e+08	4.57837e+08	3.21226e+08	2.74144e+08	2.96993e+08	2.55637e+08	1.06153e+08	3.67967e+08	4.09057e+08	1.13695e+08	1.96563e+08	4.8956e+08	2.83565e+08	2.9213e+08	3.27533e+08	3.38056e+08
M168T105	Pyridoxal	168.067	105.4	167.058	8.47282	C8H9NO3	[M+H]+	Pyridines and derivatives	Pyridine carboxaldehydes	C00250	Metabolism of cofactors and vitamins; Digestive system	66-72-8	HMDB0001545	mzCloud	2	pos	1.67745e+08	1.94643e+08	2.29881e+08	1.1989e+08	1.53647e+08	2.41144e+08	1.95895e+08	1.87121e+08	1.32687e+08	1.33564e+08	1.59069e+08	1.51817e+08	1.2433e+08	1.41568e+08	8.7249e+07	1.49115e+08	1.6891e+08	7.33516e+07	9.62563e+07	2.2894e+08	8.87905e+07	8.94197e+07	3.77269e+08	1.65093e+08
M167T275	1-Methylxanthine	167.057	274.8	166.049	2.47579	C6H6N4O2	[M+H]+	Imidazopyrimidines	Purines and purine derivatives	C16358	Biosynthesis of other secondary metabolites	6136-37-4	HMDB0010738	BioDeepDB	2	pos	3.63001e+07	1.59988e+07	1.00139e+07	1.90097e+07	6.28767e+07	5.77337e+07	1.2945e+07	1.38889e+07	1.47012e+07	8.76735e+06	1.40368e+07	5.95092e+07	1.07668e+07	1.00857e+07	2.88589e+07	1.81983e+07	8.58255e+06	4.21152e+07	9.26012e+06	6.74362e+07	6.62831e+07	6.34298e+06	9.19071e+06	3.26875e+07
M172T441	Gabapentin	172.134	441.3	171.126	3.14554	C9H17NO2	[M+H]+			C07018		60142-96-3		BioDeepDB	2	pos	2.38591e+07	2.94169e+07	1.88073e+07	9.07026e+06	2.08355e+07	2.44781e+07	2.24364e+07	6.23644e+06	3.19402e+07	2.0323e+07	3.60047e+07	3.33877e+07	6.56801e+06	5.60115e+07	2.75484e+07	2.56893e+07	2.68362e+07	3.08674e+07	8.43159e+06	1.09627e+07	2.28423e+07	3.97472e+07	2.63463e+07	7.20691e+06
M176T516	Indole-3-acetate	176.071	516.4	175.063	4.11197	C10H9NO2	[M+H]+	Indoles and derivatives	Indolyl carboxylic acids and derivatives	C00954	Amino acid metabolism	87-51-4	HMDB0000197	mzCloud	2	pos	8.41198e+07	6.38684e+07	7.17458e+07	4.99329e+07	5.06831e+07	6.66141e+07	1.28274e+08	1.45535e+08	6.61824e+07	5.02576e+07	1.17656e+08	6.83868e+07	6.97458e+07	8.97793e+07	5.51696e+07	2.98052e+08	1.16782e+08	6.00312e+07	5.73709e+07	1.79526e+08	5.58462e+07	9.29182e+07	8.74796e+07	9.12294e+07
M177T263	Serotonin	177.103	263.1	176.095	5.78194	C10H12N2O	[M+H]+	Indoles and derivatives	Tryptamines and derivatives	C00780	Nervous system; Signal transduction; Sensory system; Digestive system; Signaling molecules and interaction; Amino acid metabolism; Cellular community - eukaryotes	50-67-9	HMDB0000259	mzCloud	2	pos	8.62674e+06	2.60442e+06	1.12898e+07	2.04358e+07	7.32423e+06	3.07501e+06	7.36163e+06	2.04771e+07	2.81606e+07	2.44878e+07	3.81196e+07	3.06231e+07	1.47607e+07	7.66253e+06	1.24681e+07	8.28002e+06	4.37365e+06	7.4961e+06	2.31342e+07	1.57026e+07	2.2522e+07	1.20349e+07	9.97393e+06	7.69258e+06
M183T664	Benzophenone	183.079	663.5	182.073	5.33102	C13H10O	[M+H]+	Benzene and substituted derivatives	Benzophenones	C06354		119-61-9	HMDB0032049	mzCloud	2	pos	1.78673e+07	1.85074e+07	2.14809e+07	4.49459e+07	2.06525e+07	7.89627e+07	2.94496e+07	1.49576e+07	4.88176e+07	6.34239e+07	2.23971e+07	3.90585e+07	2.87708e+07	1.62389e+07	2.42465e+07	5.23282e+07	1.36666e+07	1.16181e+08	4.97386e+07	6.49335e+07	1.29827e+07	4.40937e+07	3.15996e+07	8.12766e+07
M205T819	Diethyl phthalate	205.087	819.2	222.089	25.0333	C12H14O4	[M+H-H2O]+	Benzene and substituted derivatives	Benzoic acids and derivatives	C14175		84-66-2	HMDB0094660	mzCloud	2	pos	1.10545e+08	9.87117e+07	9.3101e+07	1.05133e+08	9.98189e+07	1.01417e+08	1.00669e+08	4.92055e+07	9.56888e+07	1.35282e+08	8.72249e+07	2.04301e+07	4.19022e+07	2.18223e+07	1.02051e+08	3.46451e+07	4.3555e+07	4.8278e+08	3.58164e+08	7.22424e+07	2.47309e+08	1.10306e+08	5.08329e+07	4.88316e+07
M211T428	(-)-Jasmonic acid	211.134	427.8	210.126	6.74452	C12H18O3	[M+H]+	Fatty Acyls	Lineolic acids and derivatives	C08491	Lipid metabolism	c("6894-38-8", "59366-47-1")	HMDB0032797	mzCloud	2	pos	9.58134e+07	1.02882e+08	1.64768e+08	1.152e+08	1.12036e+08	1.4474e+08	1.92476e+08	2.14145e+08	1.70257e+08	1.16135e+08	1.27262e+08	1.16451e+08	2.17391e+08	1.92617e+08	3.60903e+08	2.79376e+08	1.76638e+08	2.4537e+08	1.51445e+08	1.91854e+08	1.45948e+08	1.78016e+08	1.64781e+08	4.12841e+08
M235T699	Polygodial	235.17	699.4	234.162	4.77951	C15H22O2	[M+H]+	Endogenous Metabolites		C09712		6754-20-7		mzCloud	2	pos	3.17663e+07	6.68084e+07	2.00785e+07	7.77043e+07	4.59999e+07	7.24259e+07	4.67066e+07	6.25896e+07	1.02181e+08	2.93066e+07	4.70023e+07	3.44415e+07	4.14823e+07	3.28276e+07	8.5961e+07	6.09787e+07	6.73155e+07	5.55488e+07	8.87296e+07	4.8545e+07	4.00231e+07	7.80155e+07	3.60032e+07	6.27533e+07
M251T530	OPEO	251.202	529.5	250.193	3.75762	C16H26O2	[M+H]+	Extractables/Leachables; Textile Chemicals/Auxiliary/Dyes		D05229				mzCloud	2	pos	9.25409e+06	8.62671e+06	9.8995e+06	9.3546e+06	8.09787e+06	1.29436e+07	6.11074e+06	4.59975e+06	4.35112e+06	1.31586e+06	3.29887e+06	2.91663e+06	1.87179e+07	1.75495e+07	9.99857e+06	1.42392e+07	9.9191e+06	4.81977e+06	1.61586e+06	3.28282e+06	1.86131e+06	7.68375e+06	9.37152e+06	3.98055e+06
M280T641	Stearolic acid	280.236	640.8	280.24	14.6305	C18H32O2	[M]+	Endogenous Metabolites; Natural Products/Medicines		C08459		506-24-1		mzCloud	2	pos	2.86066e+07	2.22067e+07	3.08221e+07	2.57646e+07	1.85391e+07	2.43831e+07	4.40565e+07	2.6806e+07	3.79534e+07	3.18204e+07	5.54958e+07	2.81228e+07	2.63868e+07	2.85914e+07	1.78669e+07	3.73152e+07	2.31831e+07	3.23303e+06	2.5518e+07	2.75618e+07	3.01662e+07	2.51075e+07	2.76942e+07	5.9989e+07
M273T582	Butein	273.077	582.1	272.068	1.10683	C15H12O5	[M+H]+			C08578		487-52-5		BioDeepDB	2	pos	8.61179e+07	9.80117e+07	6.81919e+07	2.19212e+07	9.2523e+07	1.10108e+08	2.42734e+07	3.83265e+07	1.6677e+07	1.67058e+07	1.61701e+07	5.41623e+07	5.28012e+07	2.71389e+07	2.14738e+07	7.57686e+07	8.46886e+07	2.61112e+07	5.23096e+07	4.96024e+07	4.27794e+06	1.17897e+07	6.30131e+07	1.78123e+07
M295T286	Aspartame	295.13	286	294.122	0.0325053	C14H18N2O5	[M+H]+	Carboxylic acids and derivatives	Amino acids, peptides, and analogues	C11045	Sensory system	22839-47-0	HMDB0001894	BioDeepDB	2	pos	2.11156e+07	1.29739e+07	1.20078e+08	9.74955e+07	1.86124e+07	4.07345e+07	7.01419e+07	9.74683e+06	4.05916e+07	2.37546e+07	2.08605e+07	3.02754e+07	4.76195e+06	2.98036e+07	2.82504e+07	1.86902e+07	2.94584e+07	3.04945e+07	5.82873e+06	5.3997e+07	7.19284e+06	7.82105e+06	1.82493e+07	2.02529e+07
M279T627_2	(9Z,12Z,15Z)-Octadecatrienoic acid	279.233	627	278.225	4.74156	C18H30O2	[M+H]+	Fatty Acyls	Lineolic acids and derivatives	C06427	Lipid metabolism	463-40-1	HMDB0001388	mzCloud	2	pos	4.26645e+07	1.50164e+08	8.9533e+07	1.60064e+08	3.99055e+07	3.73353e+07	5.1068e+07	4.05121e+07	1.71932e+08	1.32731e+08	4.67748e+07	1.0462e+08	1.03089e+08	3.7585e+07	4.58577e+07	3.17576e+07	3.41169e+07	1.53075e+08	3.54373e+07	1.12301e+08	7.57671e+07	2.27055e+08	3.97398e+07	5.61138e+07
M282T263	Qing Hau Sau	282.146	263.2	282.147	0.048211	C15H22O5	[M]+			C09538		63968-64-9		BioDeepDB	2	pos	7.33876e+06	9.08027e+06	9.56101e+06	5.8942e+06	7.73993e+06	1.37623e+07	9.64939e+06	7.94348e+06	5.06578e+06	3.20905e+06	4.80791e+06	3.98036e+06	1.03407e+07	1.02073e+07	3.28479e+06	1.37267e+07	1.13372e+07	3.22914e+06	4.81471e+06	1.33464e+07	2.64931e+06	1.11225e+07	1.23932e+07	1.92844e+07
M283T309	2-Methoxyestrone	283.166	309.4	300.173	4.00472	C19H24O3	[M+H-H2O]+	Steroids and steroid derivatives	Estrane steroids	C05299	Lipid metabolism	362-08-3	HMDB0000010	mzCloud	2	pos	6.30026e+07	6.98837e+07	6.20414e+07	5.50112e+07	6.55152e+07	6.42392e+07	8.30838e+07	5.87726e+07	6.57975e+07	6.661e+07	6.32115e+07	5.15968e+07	8.09857e+07	5.13551e+07	3.75524e+06	6.82134e+07	7.83699e+07	5.06595e+06	4.2006e+07	7.0967e+07	2.38432e+07	4.74291e+07	6.38724e+07	1.31549e+08
M292T539	Penbutolol	292.229	538.6	291.22	5.55729	C18H29NO2	[M+H]+	Phenol ethers		C07416		c("38363-40-5", "36507-48-9")	HMDB0015447	mzCloud	2	pos	2.56941e+07	4.75305e+07	5.72268e+07	4.8407e+06	5.08668e+07	6.57073e+07	5.34384e+07	4.88727e+07	3.57244e+07	1.72019e+06	1.85837e+07	1.03418e+06	5.43551e+07	3.61446e+07	1.26672e+07	4.60422e+07	6.48583e+07	1.2148e+07	700229	8.25475e+06	1.69505e+06	1.39503e+07	1.09306e+07	4.47897e+07
M297T781	12,13-DHOME	297.243	780.6	314.246	17.6085	C18H34O4	[M+H-H2O]+	Fatty Acyls	Fatty acids and conjugates	C14829	Lipid metabolism		HMDB0004705	mzCloud	2	pos	4.82863e+07	3.47082e+07	4.47081e+07	8.57252e+06	4.28555e+07	4.33084e+07	2.34052e+07	7.85709e+07	7.37303e+07	6.48254e+07	1.45004e+07	5.60648e+07	3.77572e+07	1.44254e+07	3.6045e+06	2.05064e+07	1.0766e+07	2.62856e+06	9.87213e+06	1.07596e+07	6.11987e+07	4.46289e+07	1.32147e+07	1.07135e+07
M303T260	Scopolamine	303.147	259.9	303.147	1.1815	C17H21NO4	[M]+	Hydroxy acids and derivatives	Beta hydroxy acids and derivatives	C01851		51-34-3	HMDB0003573	mzCloud	2	pos	1.74241e+07	2.45394e+06	1.3928e+07	1.80582e+07	1.98027e+06	574434	2.45286e+06	1.53973e+07	2.22263e+07	1.94041e+07	2.18484e+07	2.283e+07	1.8254e+06	4.4647e+06	4.66692e+06	1.51551e+07	6.07191e+06	960921	2.10698e+07	1.89682e+07	1.5778e+07	1.41313e+07	5.83168e+06	3.50178e+06
M326T639	10-Nitrolinoleic acid	326.234	639.2	325.225	5.28455	C18H31NO4	[M+H]+	Fatty Acyls	Lineolic acids and derivatives	C13800		774603-04-2	HMDB0005049	mzCloud	2	pos	7.52261e+06	5.88429e+06	1.02748e+07	1.04554e+07	8.61636e+06	8.15946e+06	1.18889e+07	2.64473e+07	2.08799e+07	2.09138e+07	2.49519e+07	5.8362e+06	1.25566e+07	2.81959e+06	6.57239e+06	2.82114e+06	1.258e+06	1.66698e+06	6.35236e+06	4.7457e+06	1.81169e+07	1.17976e+07	1.04787e+07	5.60494e+06
M333T561	Andrographolide	333.208	560.5	350.209	19.3092	C20H30O5	[M+H-H2O]+	Endogenous Metabolites; Natural Products/Medicines		C20214		5508-58-7		mzCloud	2	pos	2.74564e+07	8.26595e+07	2.7701e+07	2.32075e+07	2.35081e+07	3.62682e+07	3.792e+07	3.07485e+07	3.78061e+07	2.8134e+07	2.73152e+07	2.29013e+07	3.11997e+07	1.80398e+08	1.34512e+07	4.01947e+07	3.1403e+07	3.36647e+06	3.01709e+07	3.22644e+07	9.88552e+06	1.0876e+07	1.62604e+07	3.05522e+07
M336T397	4-Chloro-17alpha-methyl-17beta-hydroxy-4-androsten-3-one	336.182	397	336.186	10.411	C20H29ClO2	[M]+	Drugs of Abuse/Illegal Drugs; Sports Doping Drugs		C15358				mzCloud	2	pos	9.27052e+06	5.66252e+06	1.09041e+07	8.56484e+06	7.18483e+06	8.43482e+06	1.09952e+07	6.25186e+06	9.49551e+06	5.0526e+06	5.55261e+06	4.98139e+06	6.80443e+06	5.87919e+06	2.72892e+07	2.96928e+07	9.91365e+06	1.87466e+07	4.38306e+06	8.3651e+06	5.18136e+06	8.82678e+06	5.39618e+06	6.12166e+07
M357T597	(4Z,7Z,10Z,13Z,16Z,19Z)-Docosahexaenoic acid ethyl ester	357.28	597.5	356.272	3.14599	C24H36O2	[M+H]+			C16185		81926-94-5		mzCloud	2	pos	2.58183e+07	2.23761e+07	2.08096e+07	2.36273e+07	1.96278e+07	2.11242e+07	9.91099e+07	1.05626e+08	4.65254e+07	1.01673e+08	1.91529e+08	1.19634e+08	2.75922e+07	2.82108e+07	2.31886e+07	4.6361e+07	3.38378e+07	1.47598e+07	1.05483e+08	4.81179e+07	1.08609e+08	1.05887e+08	2.89415e+08	2.55443e+08
M349T353	Enalaprilat	349.185	352.6	348.168	22.2541	C18H24N2O5	[M+H]+	Carboxylic acids and derivatives	Amino acids, peptides, and analogues	C11720		76420-72-9	HMDB0041886	BioDeepDB	2	pos	258056	204653	1.52891e+06	290522	1.69094e+06	2.60091e+06	349930	3.40328e+06	562102	5.02021e+06	577917	4.45667e+06	7.92064e+06	7.45042e+06	214424	2.25415e+06	2.54829e+06	193044	5.09463e+06	1.15858e+07	518279	9.16037e+06	7.54983e+06	4.45127e+06
M361T734	2-Arachidonoylglycerol	361.275	734.1	378.277	15.8716	C23H38O4	[M+H-H2O]+	Endocannabinoids		C13856	Environmental adaptation; Nervous system; Signaling molecules and interaction	53847-30-6	HMDB0004666	mzCloud	2	pos	3.46417e+06	2.42322e+06	3.12642e+06	3.58957e+06	9.71542e+06	1.69846e+07	4.28242e+06	3.71793e+06	706653	2.11629e+07	1.59211e+07	2.70275e+06	1.89818e+07	3.10588e+07	1.53491e+06	3.26752e+07	1.46576e+07	1.99803e+06	2.3811e+07	2.48649e+07	3.18515e+07	3.81286e+07	2.06885e+07	2.66405e+07
M379T111	Mefloquine	379.123	110.7	378.117	2.57436	C17H16F6N2O	[M+H]+	Quinolines and derivatives	4-quinolinemethanols	C07633		c("53230-10-7", "49752-90-1")	HMDB0014502	mzCloud	2	pos	3.05389e+06	2.40497e+06	2.13556e+07	1.61414e+07	4.27263e+06	1.41924e+07	1.40666e+07	6.20983e+06	1.45296e+07	3.49679e+06	2.61722e+06	4.52387e+06	5.05638e+06	4.26174e+06	1.54126e+08	2.69156e+07	2.52177e+07	1.18058e+08	4.64652e+06	1.9e+07	2.54164e+07	1.18923e+07	1.70928e+07	3.1121e+07
M390T491	Di-n-octyl phthalate	390.288	491.4	390.277	26.1961	C24H38O4	[M-H2O+NH4]+	Extractables/Leachables; Textile Chemicals/Auxiliary/Dyes; Industrial Chemicals		C14227		117-84-0		mzCloud	2	pos	4.0006e+07	4.59917e+07	4.47789e+07	3.25272e+07	4.08371e+07	6.20257e+07	5.21979e+07	4.08089e+07	2.97228e+07	2.06986e+07	3.22653e+07	2.7457e+07	4.01537e+07	4.83815e+07	1.54644e+07	4.58108e+07	4.42564e+07	1.21488e+07	2.08591e+07	3.29518e+07	1.41069e+07	1.67447e+07	2.45337e+07	4.53813e+07
M457T738	Oleanolic acid	457.37	737.9	456.36	4.42531	C30H48O3	[M+H]+	Prenol lipids	Triterpenoids	C17148		508-02-1	HMDB0002364	mzCloud	2	pos	1.92943e+07	1.28135e+07	1.65618e+07	5.13083e+07	1.66398e+07	2.81679e+07	1.68834e+07	1.08432e+08	1.54204e+08	1.42902e+08	9.50515e+07	4.90862e+08	4.76603e+07	2.22002e+07	2.73205e+07	1.48944e+07	1.17555e+07	4.60849e+07	3.4621e+08	1.52563e+07	1.79554e+08	5.0544e+07	1.23402e+08	4.92843e+07
M471T732	Glycyrrhetinate	471.349	732	470.34	5.35484	C30H46O4	[M+H]+	Prenol lipids	Triterpenoids	C02283		c("1449-05-4", "471-53-4")	HMDB0011628	mzCloud	2	pos	2.18206e+07	1.08352e+07	9.68263e+06	271990	1.29548e+07	9.5339e+06	2.93181e+06	2.50963e+07	6.5009e+06	2.11457e+07	5.16265e+06	2.01276e+07	7.15752e+06	1.74771e+07	7.58116e+06	4.26328e+06	8.33016e+06	6.7606e+06	7.47663e+06	879873	9.94236e+06	2.98685e+06	8.19721e+06	1.47866e+06
M489T683	Asiatic acid	489.36	682.8	488.35	4.54471	C30H48O5	[M+H]+			C08617		464-92-6		mzCloud	2	pos	2.39766e+07	2.58137e+07	3.52159e+07	2.27842e+07	4.36308e+06	3.76376e+07	9.55059e+06	1.40899e+07	1.93481e+07	1.8235e+07	1.18063e+07	1.45774e+07	6.61344e+06	1.00708e+07	1.2568e+07	1.18915e+07	8.47923e+06	7.65037e+06	1.39928e+07	6.91816e+06	1.22865e+07	1.49721e+07	1.87026e+07	1.03328e+07
M101T273	5-Valerolactone	101.061	272.7	100.052	15.08	C5H8O2	[M+H]+			C02240		542-28-9		BioDeepDB	2	pos	2.07515e+07	2.4716e+07	3.14246e+07	2.11663e+07	4.83127e+07	7.27135e+06	1.84413e+07	2.06591e+07	2.9321e+07	1.89015e+07	2.13609e+07	5.6481e+07	4.59834e+07	2.37375e+07	2.00352e+07	1.72703e+07	1.17678e+07	2.82402e+07	4.4571e+07	2.89345e+07	2.00166e+07	3.12547e+07	3.70705e+07	2.24913e+07
M104T136	2-Hydroxybutyric acid	104.054	135.8	104.047	10.2036	C4H8O3	[M]+	Hydroxy acids and derivatives	Alpha hydroxy acids and derivatives	C05984	Carbohydrate metabolism	600-15-7 / 3347-90-8	HMDB0000008	BioDeepDB	2	pos	5.53547e+06	1.26631e+07	1.86192e+07	1.72562e+07	1.52056e+07	2.08912e+07	4.91121e+06	1.52244e+07	3.72033e+06	1.21487e+07	6.78327e+06	3.80508e+06	1.54565e+07	4.21747e+06	3.11725e+07	1.42908e+07	2.04409e+07	2.69001e+07	9.62652e+06	1.62749e+07	4.39132e+06	1.09617e+07	1.08619e+07	1.14862e+07
M104T151	(R)-b-aminoisobutyric acid	104.072	151.2	103.063	9.68185	C4H9NO2	[M+H]+	Carboxylic acids and derivatives	Amino acids, peptides, and analogues	C01205	Amino acid metabolism; Nucleotide metabolism	2140-95-6	HMDB0002299	BioDeepDB	2	pos	2.11591e+07	7.27662e+06	2.76279e+07	1.45741e+07	3.12312e+07	9.57537e+06	3.82746e+07	6.79962e+06	2.27127e+07	2.29228e+07	5.8731e+06	1.3158e+07	7.00791e+06	2.50843e+07	6.47004e+06	2.20514e+07	2.21333e+07	7.21393e+06	6.32099e+06	8.35468e+06	6.75069e+06	6.83219e+06	1.63049e+07	1.54387e+07
M105T315	2-Phenylethanol	105.071	315.2	122.073	3.94128	C8H10O	[M+H-H2O]+	Benzene and substituted derivatives		C05853	Amino acid metabolism	60-12-8	HMDB0033944	BioDeepDB	2	pos	6.44128e+07	9.58501e+07	2.23656e+08	1.98991e+08	5.52443e+07	2.15031e+07	7.40599e+07	5.89951e+07	5.12519e+07	5.99541e+07	5.16743e+07	1.80352e+07	1.24847e+07	1.34297e+07	5.62341e+06	7.0479e+07	9.20996e+07	2.28501e+07	8.38212e+06	9.47924e+06	3.42741e+06	1.37694e+07	1.76876e+07	7.60256e+07
M107T283	Benzaldehyde	107.05	283.2	106.042	1.75323	C7H6O	[M+H]+	Benzene and substituted derivatives	Benzoyl derivatives	C00261		100-52-7	HMDB0006115	BioDeepDB	2	pos	2.15304e+07	8.71174e+06	8.03317e+06	1.10738e+07	9.60137e+06	9.7531e+06	1.83179e+07	1.23805e+07	1.63286e+07	1.56118e+07	1.50443e+07	1.66028e+07	1.57474e+07	1.6139e+07	1.63689e+07	1.69851e+07	1.08785e+07	1.16549e+07	1.74643e+07	9.06627e+06	2.38852e+07	2.33495e+07	2.21654e+07	1.95578e+07
M110T250	Hypotaurine	110.024	250.2	109.02	24.3219	C2H7NO2S	[M+H]+	Sulfinic acids and derivatives	Sulfinic acids	C00519	Metabolism of other amino acids	300-84-5	HMDB0000965	BioDeepDB	2	pos	2.45809e+07	1.93328e+07	2.01225e+07	7.25602e+06	2.22979e+07	2.17442e+07	1.91654e+07	3.27017e+07	3.0203e+07	2.84189e+07	2.56133e+07	2.74749e+07	1.66172e+07	2.20996e+07	3.61347e+06	1.0645e+07	1.31496e+07	2.92631e+06	1.48218e+07	7.76618e+06	1.72553e+07	1.72811e+07	1.94155e+07	1.44096e+07
M118T283	L-2,4-diaminobutyric acid	118.066	283.2	118.074	2.50283	C4H10N2O2	[M]+	Carboxylic acids and derivatives	Amino acids, peptides, and analogues	C03283	Amino acid metabolism	1758-80-1	HMDB0006284	BioDeepDB	2	pos	1.52909e+08	8.48172e+07	1.07888e+08	2.27724e+08	8.28903e+07	1.5155e+08	6.38034e+07	6.97509e+07	6.22243e+07	5.78272e+07	6.2468e+07	5.99112e+07	7.47779e+07	6.69822e+07	1.84435e+08	7.12509e+07	9.35897e+07	1.70085e+08	1.23661e+08	6.72009e+07	1.21465e+08	7.09487e+07	1.27371e+08	6.60992e+07
M118T672	Indole	118.066	672.2	117.058	0.0112597	C8H7N	[M+H]+	Indoles and derivatives	Indoles	C00463	Amino acid metabolism; Digestive system	120-72-9	HMDB0000738	BioDeepDB	2	pos	1.25096e+08	1.0929e+08	2.19262e+07	1.96348e+07	2.03024e+07	1.01382e+08	2.19484e+07	2.71269e+07	3.92101e+07	5.83232e+07	7.47643e+07	1.77897e+08	9.38566e+07	2.22747e+07	2.59307e+07	2.63465e+07	9.96992e+07	2.71365e+07	3.40769e+07	6.67897e+07	5.45487e+07	2.47355e+07	7.81339e+07	8.79989e+07
M122T236	4-Methylbenzyl alcohol	122.069	235.8	122.073	2.99133	C8H10O	[M]+	Benzene and substituted derivatives	Benzyl alcohols	C06757		589-18-4	HMDB0041609	BioDeepDB	2	pos	3.5085e+07	5.0657e+07	1.16335e+08	1.00125e+08	3.04133e+07	1.21711e+07	4.10006e+07	3.14379e+07	2.77764e+07	3.29966e+07	2.91923e+07	1.05896e+07	7.3956e+06	7.99367e+06	1.32312e+07	3.91044e+07	4.87009e+07	1.26637e+07	5.8726e+06	6.83455e+06	8.06965e+06	8.42177e+06	9.7602e+06	4.11469e+07
M123T109_1	Niacinamide	123.056	109.1	122.048	2.93706	C6H6N2O	[M+H]+	Pyridines and derivatives	Pyridinecarboxylic acids and derivatives	C00153	Metabolism of cofactors and vitamins; Digestive system	98-92-0	HMDB0001406	BioDeepDB	2	pos	1.39773e+08	1.02198e+08	9.60988e+07	3.67248e+07	1.13334e+08	1.13562e+08	9.97051e+07	1.4407e+08	1.39323e+08	1.26585e+08	1.08905e+08	1.18419e+08	4.67659e+08	1.13244e+08	1.75569e+07	4.97507e+07	5.42141e+07	9.64131e+07	6.65767e+07	3.44045e+07	8.20969e+07	8.48354e+07	7.93878e+07	6.43062e+07
M126T105	Aminohydroquinone	126.055	105.3	125.048	1.74804	C6H7NO2	[M+H]+			C14604				BioDeepDB	2	pos	3.12306e+07	2.93793e+07	2.91984e+07	1.72378e+08	1.40824e+08	2.94957e+07	3.61305e+07	2.13452e+08	2.12442e+08	2.05103e+08	2.89241e+08	2.13959e+08	1.4838e+08	3.40297e+07	1.69402e+08	3.82704e+07	3.06315e+07	1.53803e+08	1.52954e+08	1.65817e+08	1.9251e+08	1.69291e+08	1.65438e+08	4.72858e+07
M127T102	Triacetate lactone	127.039	101.6	126.032	0.0471547	C6H6O3	[M+H]+			C02752		675-10-5		BioDeepDB	2	pos	1.0247e+07	3.26863e+07	4.27805e+07	1.29798e+08	5.02523e+07	3.50645e+07	9.74825e+06	5.03034e+07	5.68354e+07	2.35115e+08	5.59896e+07	1.84471e+08	5.0478e+06	4.85915e+06	1.93486e+08	5.40838e+06	2.54378e+07	1.63536e+08	4.23473e+08	3.19799e+07	3.52197e+08	1.89989e+08	4.16704e+07	4.12485e+06
M128T233	4-Oxoglutaramate	128.029	232.6	145.037	12.2317	C5H7NO4	[M+H-H2O]+			C05572	Amino acid metabolism			BioDeepDB	2	pos	1.77961e+06	2.6527e+06	2.94887e+06	3.16121e+06	2.55098e+06	3.6451e+06	3.06045e+06	3.1977e+06	1.75392e+06	1.73246e+06	1.39278e+06	1.66201e+06	3.33665e+06	1.7615e+06	4.90671e+06	2.75259e+06	3.24171e+06	5.4611e+06	1.97193e+06	4.08416e+06	1.60005e+06	2.86129e+06	2.16784e+06	2.67128e+06
M128T151	(R)-5,6-Dihydrothymine	128.071	151.1	128.059	3.4244	C5H8N2O2	[M]+			C21028	Nucleotide metabolism	86387-01-1		BioDeepDB	2	pos	3.20578e+07	1.60332e+07	2.37646e+07	8.91141e+07	3.77475e+07	2.56846e+07	3.03501e+07	4.83652e+07	4.23497e+07	1.69667e+08	3.96849e+07	1.32903e+08	6.68308e+06	7.1242e+06	1.27644e+08	2.43739e+07	7.13985e+06	1.08231e+08	3.03806e+08	8.85812e+06	2.4436e+08	1.26923e+08	3.41413e+07	7.69431e+06
M146T78	Oxoglutaric acid	146.03	78.2	146.022	2.07393	C5H6O5	[M]+	Keto acids and derivatives	Gamma-keto acids and derivatives	C00026	Metabolism of other amino acids; Signal transduction; Nervous system; Endocrine system; Excretory system; Carbohydrate metabolism; Amino acid metabolism	328-50-7 / 64-15-3	HMDB0000208	BioDeepDB	2	pos	1.11089e+08	1.57576e+08	1.68467e+08	6.01799e+08	2.03012e+08	6.96503e+07	1.42354e+08	2.83601e+08	3.47561e+08	4.70499e+08	3.30189e+08	3.67e+08	3.81137e+08	1.53665e+08	3.3967e+08	6.84621e+08	5.95719e+08	3.63423e+08	3.02023e+08	3.70604e+08	3.88885e+08	3.25287e+08	3.91498e+08	2.05579e+08
M130T775	4-Guanidinobutanal	130.087	775	129.09	1.3069	C5H11N3O	[M+H]+			C02647	Amino acid metabolism	14049-14-0		BioDeepDB	2	pos	9.46378e+06	4.46178e+07	5.42378e+07	4.191e+07	1.06297e+07	3.72139e+07	9.46376e+07	2.01859e+08	1.25624e+07	3.02239e+07	5.08495e+07	1.04392e+07	5.1476e+07	6.97197e+07	3.99149e+07	5.72984e+07	4.98805e+07	4.89857e+07	1.17507e+07	5.14217e+07	4.50263e+07	6.51729e+07	3.23917e+07	9.29849e+07
M131T283	5-Amino-2-oxopentanoic acid	131.05	283.2	131.058	27.8512	C5H9NO3	[M]+	Keto acids and derivatives	Short-chain keto acids and derivatives	C01110	Amino acid metabolism		HMDB0006272	BioDeepDB	2	pos	7.13294e+07	1.60747e+08	1.0398e+08	1.52866e+08	1.40882e+08	1.34723e+08	9.44795e+07	6.0438e+07	5.83859e+07	5.32479e+07	1.41231e+07	1.37362e+07	6.81602e+07	1.21775e+07	1.35448e+08	5.89355e+07	8.37256e+07	1.54846e+08	6.95809e+07	4.7761e+07	1.55106e+08	1.61295e+07	1.2476e+07	1.33619e+07
M131T183	L-Glutamic gamma-semialdehyde	131.054	182.6	131.058	4.91894	C5H9NO3	[M]+	Carboxylic acids and derivatives	Amino acids, peptides, and analogues	C01165	Amino acid metabolism	496-92-4	HMDB0002104	BioDeepDB	2	pos	4.62897e+06	4.76343e+06	4.95981e+06	1.38014e+06	5.70335e+06	4.58663e+06	5.05735e+06	4.39347e+06	5.14487e+06	4.96438e+06	6.25508e+06	4.65324e+06	7.20377e+06	4.73284e+06	5.59374e+06	5.20683e+06	6.81392e+06	5.93914e+06	8.37425e+06	4.72372e+06	6.35711e+06	5.23289e+06	5.37456e+06	7.44381e+06
M131T83	Beta-Leucine	131.09	83	131.095	4.09943	C6H13NO2	[M]+	Carboxylic acids and derivatives	Amino acids, peptides, and analogues	C02486		5699-54-7	HMDB0003640	BioDeepDB	2	pos	2.0765e+07	1.89416e+07	1.73344e+07	7.57948e+06	1.88977e+07	2.03449e+07	1.55418e+07	2.77499e+07	2.56088e+07	2.40191e+07	2.35288e+07	2.09615e+07	1.58598e+07	1.97307e+07	3.70428e+06	9.03878e+06	1.13629e+07	3.28664e+06	1.34382e+07	8.03686e+06	1.57147e+07	1.39334e+07	1.48342e+07	1.42833e+07
M131T109_3	N-Acetylputrescine	131.119	109.1	130.111	4.08485	C6H14N2O	[M+H]+	Carboximidic acids and derivatives	Carboximidic acids	C02714	Amino acid metabolism	18233-70-0 / 5699-41-2	HMDB0002064	BioDeepDB	2	pos	2.99673e+07	3.93982e+07	3.89205e+07	4.29169e+07	6.5683e+07	5.54752e+07	4.23095e+07	4.5586e+07	3.67051e+07	2.9356e+07	2.49075e+07	1.91644e+07	2.99153e+07	1.60978e+07	1.33489e+08	1.68811e+07	4.33998e+07	1.30393e+08	1.5684e+07	1.70652e+07	1.27758e+07	1.86101e+07	1.61468e+07	3.30268e+06
M132T516	3-Methylindole	132.082	516.5	131.073	3.15757	C9H9N	[M+H]+	Indoles and derivatives	Indoles	C08313	Amino acid metabolism	83-34-1	HMDB0000466	BioDeepDB	2	pos	2.77169e+06	2.94672e+07	1.08207e+07	2.70033e+06	2.99676e+07	2.34388e+07	1.00967e+07	4.49269e+06	3.81785e+06	1.8205e+07	2.52185e+06	1.2637e+07	3.41942e+06	3.14639e+06	2.79523e+07	3.47181e+06	1.18754e+07	4.30489e+06	2.34196e+07	3.13638e+06	6.9131e+06	2.88241e+06	8.12776e+06	2.56008e+06
M132T627	N-Carbamoylputrescine	132.102	627.1	131.106	0.159006	C5H13N3O	[M+H]+	Carboximidic acids and derivatives	Carboximidic acids	C00436	Amino acid metabolism	6851-51-0	HMDB0033458	BioDeepDB	2	pos	1.66412e+07	2.58119e+07	1.25453e+07	1.71491e+07	1.90621e+07	1.93667e+07	2.78353e+07	1.51765e+07	1.33896e+07	1.24739e+07	1.31713e+07	1.8719e+07	2.36267e+07	1.61738e+07	1.84969e+07	2.75294e+07	3.1243e+07	2.80009e+07	1.76137e+07	1.63588e+07	1.27117e+07	1.70889e+07	2.02349e+07	1.78954e+07
M133T152	5,6-Dihydro-5-fluorouracil	133.033	152.5	132.034	4.98641	C4H5FN2O2	[M+H]+	Diazines	Pyrimidines and pyrimidine derivatives	C16630	Xenobiotics biodegradation and metabolism	696-06-0	HMDB0060402	BioDeepDB	2	pos	1.24353e+08	2.22907e+08	3.32715e+08	2.8561e+08	3.17998e+08	2.19852e+08	3.37704e+08	4.64276e+08	6.87483e+08	1.0649e+09	9.96465e+08	9.88304e+08	2.99142e+08	1.98585e+08	1.18647e+09	5.3807e+08	2.56498e+08	2.3719e+08	1.43667e+09	3.48817e+08	5.42314e+08	7.62295e+08	8.62917e+08	3.56353e+08
M134T97	Isochavicol	134.082	96.7	134.073	6.08904	C9H10O	[M]+			C20464		20649-39-2 539-12-8		BioDeepDB	2	pos	5.15455e+07	6.22681e+07	1.03712e+08	4.13703e+07	4.50311e+07	6.63047e+07	6.89094e+07	3.23226e+07	1.66126e+07	1.77004e+07	4.86379e+07	1.70937e+07	5.01937e+07	4.47141e+07	1.6053e+07	6.03167e+07	9.1002e+07	2.2316e+07	1.86609e+07	4.69439e+07	3.03101e+07	3.40872e+07	4.63893e+07	6.2586e+07
M135T770	Perillyl alcohol	135.117	770.4	152.12	0.10663	C10H16O	[M+H-H2O]+	Prenol lipids	Monoterpenoids	C02452		536-59-4 / 18457-55-1	HMDB0003634	BioDeepDB	2	pos	3.15665e+07	9.57639e+06	9.729e+06	5.56717e+07	1.07735e+07	1.07252e+07	1.07374e+07	7.41333e+07	1.67594e+07	1.33216e+07	1.50887e+07	6.63103e+07	1.44474e+07	1.37064e+07	1.10972e+07	6.02474e+07	5.78247e+07	2.81106e+07	9.34496e+06	1.27238e+07	5.80731e+07	4.18083e+07	5.0584e+07	7.9045e+07
M154T330	Imidazol-5-yl-pyruvate	154.042	329.9	154.038	27.9144	C6H6N2O3	[M]+			C03277	Amino acid metabolism			BioDeepDB	2	pos	7.59008e+08	7.01634e+08	2.81035e+08	7.28157e+08	6.34428e+08	6.62504e+08	9.60611e+08	6.35196e+08	6.79973e+08	1.75084e+08	6.17647e+08	1.19642e+09	7.39005e+08	5.72187e+08	3.97445e+08	7.06186e+08	6.80673e+08	4.21266e+08	2.18358e+08	1.56541e+09	5.80345e+08	4.03787e+08	6.49524e+08	8.35613e+08
M137T693	4-Fluoro-L-threonine	137.046	693.5	137.049	22.6202	C4H8FNO3	[M]+			C15533		102130-93-8		BioDeepDB	2	pos	1.91623e+07	2.07269e+07	1.99028e+07	2.45814e+07	2.65144e+07	8.07291e+07	3.09065e+07	2.35836e+07	5.77048e+07	5.7647e+07	1.196e+08	1.39794e+08	1.1995e+08	7.82333e+07	1.82311e+07	7.26139e+07	2.34932e+07	1.8767e+07	1.72398e+08	1.39992e+08	1.56676e+07	8.41962e+07	6.84374e+07	1.9181e+07
M137T234	Phenelzine	137.108	233.8	136.1	4.77198	C8H12N2	[M+H]+	Benzene and substituted derivatives		C07430		51-71-8	HMDB0014918	BioDeepDB	2	pos	1.19606e+07	1.6628e+07	3.78369e+07	1.52362e+07	1.44778e+07	1.6349e+07	1.1187e+07	2.88874e+07	1.00054e+07	3.67744e+06	1.85215e+07	1.62074e+07	1.0037e+07	1.18705e+07	1.70493e+06	1.26066e+07	2.96379e+06	1.70042e+06	2.35505e+07	1.27395e+07	6.07965e+06	9.11196e+06	1.52264e+07	1.2995e+07
M156T151	(3S,5S)-Carbapenam-3-carboxylic acid	156.066	151.1	155.058	5.27981	C7H9NO3	[M+H]+			C17367				BioDeepDB	2	pos	1.02881e+07	1.1931e+07	1.21269e+07	1.88306e+07	1.65788e+07	3.90631e+07	3.44824e+07	9.93133e+06	1.09383e+07	1.39712e+07	1.67573e+07	6.82546e+06	3.93472e+07	6.23233e+07	9.97259e+06	1.17566e+08	5.02573e+07	9.67642e+06	9.68352e+06	3.32671e+07	7.81063e+06	9.82831e+06	2.51841e+07	3.14067e+07
M140T249	4-Amino-5-hydroxymethyl-2-methylpyrimidine	140.083	249.2	139.075	5.16838	C6H9N3O	[M+H]+			C01279	Metabolism of cofactors and vitamins; Membrane transport	73-67-6		BioDeepDB	2	pos	3.04692e+07	3.83327e+07	1.87368e+07	6.30731e+06	7.01263e+06	4.8062e+07	3.77914e+07	2.38384e+07	9.10595e+06	2.40325e+07	2.05486e+07	3.10713e+07	2.55443e+07	7.40561e+06	6.55949e+06	7.68199e+06	1.15905e+07	2.56804e+07	2.34725e+07	9.70869e+06	3.07856e+07	2.57236e+07	7.75962e+06	7.59645e+06
M141T151	4,5,6,7-Tetrahydroisoxazolo(5,4-c)pyridin-3-ol	141.066	151	140.059	2.60666	C6H8N2O2	[M+H]+			C13693		64603-91-4		BioDeepDB	2	pos	4.90665e+07	5.33698e+07	4.81386e+07	4.59047e+07	4.91128e+07	4.50442e+07	6.03711e+07	6.93394e+07	3.85791e+07	4.00472e+07	4.75815e+07	4.29683e+07	4.54015e+07	5.04899e+07	5.51865e+07	4.7723e+07	4.29423e+07	4.44423e+07	5.16594e+07	6.05536e+07	4.88083e+07	4.46628e+07	6.00668e+07	4.27381e+07
M142T78_1	5-Methylbarbiturate	142.036	78	142.038	14.785	C5H6N2O3	[M]+			C05281	Nucleotide metabolism	2417-22-3		BioDeepDB	2	pos	5.86333e+07	5.23906e+07	5.01409e+07	5.79194e+07	5.44316e+07	4.56776e+07	7.46575e+07	5.48149e+07	5.24452e+07	4.35875e+07	5.96124e+07	4.52296e+07	3.85467e+07	5.78984e+07	1.06345e+07	5.29727e+07	4.9409e+07	1.29469e+07	1.15238e+07	1.22013e+07	5.47373e+07	1.31207e+07	5.78334e+07	5.9994e+07
M143T105	Ectoine	143.082	105.5	142.074	1.49932	C6H10N2O2	[M+H]+			C06231	Amino acid metabolism	96702-03-3		BioDeepDB	2	pos	9.48781e+07	8.74181e+07	1.09168e+08	9.21638e+07	8.38904e+07	9.50507e+07	7.81245e+07	8.99077e+07	9.06971e+07	8.93124e+07	1.0357e+08	9.64088e+07	8.01467e+07	8.64555e+07	7.84206e+07	1.04719e+08	8.64181e+07	7.40011e+07	8.66637e+07	7.89032e+07	2.62417e+07	9.43899e+07	9.80699e+07	9.04624e+07
M163T252	4-Hydroxy-2-oxoglutaric acid	163.041	251.6	162.016	14.4228	C5H6O6	[M+H]+	Keto acids and derivatives	Gamma-keto acids and derivatives	C01127	Carbohydrate metabolism	1187-99-1	HMDB0002070	BioDeepDB	2	pos	5.5905e+07	6.97021e+07	2.83156e+07	6.40849e+07	3.26587e+08	2.91582e+08	5.02629e+07	1.79352e+08	5.09594e+07	2.62027e+08	1.60498e+08	1.35381e+08	4.14932e+07	7.33458e+07	8.2774e+07	1.0399e+08	6.29673e+07	4.59783e+07	9.61318e+07	2.14146e+08	2.25443e+08	2.25998e+08	3.00255e+07	1.75842e+08
M146T502	2-Dehydropantoate	146.061	502.4	146.058	1.71269	C6H10O4	[M]+			C00966	Metabolism of cofactors and vitamins	470-30-4		BioDeepDB	2	pos	4.26447e+07	4.07843e+07	6.07939e+07	7.32379e+07	8.39834e+07	6.00996e+07	7.67202e+07	6.15395e+07	4.79112e+07	4.70229e+07	7.13274e+07	7.26496e+07	7.15255e+07	7.50538e+07	1.34593e+08	6.09894e+07	8.87988e+07	1.37802e+08	4.56141e+07	7.48214e+07	3.05651e+07	6.7964e+07	5.39578e+07	6.13521e+07
M146T228_1	(2R,5S)-2,5-Diaminohexanoate	146.118	227.9	146.106	2.41761	C6H14N2O2	[M]+			C05161	Amino acid metabolism			BioDeepDB	2	pos	1.22369e+07	1.49076e+07	1.98541e+07	2.81261e+07	1.1567e+07	1.25081e+07	4.74085e+06	4.45799e+06	3.84947e+06	3.95323e+06	4.1103e+06	4.20933e+06	1.69019e+07	1.2558e+07	8.59139e+06	1.25822e+07	1.60264e+07	9.07231e+06	5.8697e+06	8.08673e+06	5.06754e+06	5.26438e+06	4.70878e+06	5.75927e+06
M147T224	Coumarin	147.045	224.5	146.037	2.18049	C9H6O2	[M+H]+	Coumarins and derivatives		C05851		91-64-5	HMDB0001218	BioDeepDB	2	pos	6.48747e+07	1.8229e+08	3.67248e+08	2.18169e+08	7.30177e+07	1.52749e+08	7.27861e+07	2.10616e+08	2.40561e+08	1.27439e+08	1.85813e+08	1.58638e+08	6.53649e+07	3.98834e+08	1.84241e+08	2.23726e+08	2.86693e+08	1.42525e+08	4.27264e+08	6.75647e+07	1.57622e+08	2.75494e+08	5.72977e+07	7.27902e+08
M149T505	2-Oxo-4-methylthiobutanoic acid	149.023	504.8	148.019	0.0259304	C5H8O3S	[M+H]+	Fatty Acyls	Fatty acids and conjugates	C01180	Amino acid metabolism	583-92-6	HMDB0001553	BioDeepDB	2	pos	1.16837e+08	7.38394e+07	1.50105e+08	1.72032e+08	5.89622e+07	7.03065e+07	1.43291e+08	1.0925e+08	1.00195e+08	2.00965e+08	1.07682e+08	8.11339e+07	1.66214e+08	1.6166e+08	2.94201e+07	2.17413e+08	6.15384e+07	9.7328e+07	1.6264e+08	1.83221e+08	1.40478e+08	1.10911e+08	1.51654e+08	2.0791e+08
M155T490	(1R,6S)-6-Amino-5-oxocyclohex-2-ene-1-carboxylate	155.06	490	155.058	14.188	C7H9NO3	[M]+			C19831				BioDeepDB	2	pos	5.2827e+06	1.00356e+07	1.59851e+07	2.67603e+07	2.37951e+07	2.70072e+07	1.77336e+07	1.20213e+07	3.34022e+07	2.1403e+07	1.25942e+07	1.55437e+07	7.73823e+06	1.75246e+07	2.72306e+07	7.9787e+06	1.47176e+07	2.60869e+07	1.7738e+07	1.24624e+07	3.12515e+07	3.09308e+07	1.55853e+07	9.60651e+06
M156T110_1	DHHA	156.066	109.6	155.058	5.27981	C7H9NO3	[M+H]+			C19830				BioDeepDB	2	pos	2.07488e+07	2.67347e+07	5.00076e+07	2.67658e+07	2.62123e+07	2.68715e+07	2.86638e+07	5.56816e+06	2.76421e+07	3.99911e+06	2.56412e+07	4.28996e+06	7.16688e+07	7.77149e+07	2.19267e+07	5.82652e+07	6.0799e+07	3.22071e+07	3.23341e+07	3.65521e+07	2.02501e+07	2.91991e+07	4.45622e+07	4.28466e+07
M160T249	5-Acetamidovalerate	160.098	249.2	159.089	7.64532	C7H13NO3	[M+H]+	Fatty Acyls	Fatty acids and conjugates	C03087	Amino acid metabolism		HMDB0012175	BioDeepDB	2	pos	3.18375e+07	2.94163e+07	2.62714e+07	2.31608e+07	2.53658e+07	2.62016e+07	2.23743e+07	1.26295e+07	1.74607e+07	1.63809e+07	1.70698e+07	1.68718e+07	1.81224e+07	2.02295e+07	2.82531e+06	1.67283e+07	2.16621e+07	7.3437e+06	3.5522e+06	1.63318e+07	4.20272e+06	1.0485e+07	1.91731e+07	4.41555e+07
M160T263	Indoleacetaldehyde	160.077	263.2	159.068	6.56863	C10H9NO	[M+H]+	Indoles and derivatives	Indoles	C00637	Amino acid metabolism	2591-98-2	HMDB0001190	BioDeepDB	2	pos	3.05901e+07	4.33784e+07	4.50156e+07	8.31446e+07	4.33166e+07	1.69791e+07	4.16104e+07	5.02306e+07	4.09602e+07	4.56211e+07	4.32679e+07	4.88405e+07	9.1194e+07	4.97648e+07	3.57255e+07	1.11949e+08	1.30222e+08	3.9226e+07	6.92494e+07	3.72091e+07	9.71752e+07	1.29517e+07	5.57502e+07	5.17404e+07
M160T292	4-Acetamido-2-aminobutanoic acid	160.098	292.2	160.085	4.41412	C6H12N2O3	[M]+	Carboxylic acids and derivatives	Amino acids, peptides, and analogues	C06442	Amino acid metabolism	1190-46-1	HMDB0031411	BioDeepDB	2	pos	1.32852e+06	1.26068e+06	1.26102e+06	7.53234e+06	1.26639e+06	1.33218e+06	1.32036e+06	1.18626e+07	1.91331e+07	2.41119e+07	2.6169e+07	3.68713e+07	1.4044e+06	1.32905e+06	1.02768e+07	2.82264e+06	1.34236e+06	9.9598e+06	6.16859e+07	4.03956e+06	4.99929e+07	5.49198e+07	2.87777e+07	1.44926e+06
M160T116	(1H-Indol-3-yl)-N-methylmethanamine	160.109	115.8	160.1	4.32392	C10H12N2	[M]+			C21602				BioDeepDB	2	pos	3.41986e+06	2.31038e+07	2.31343e+07	2.1102e+07	1.68115e+07	3.45166e+07	3.03879e+07	3.79885e+06	1.44693e+07	1.99579e+07	3.30432e+06	1.706e+07	2.2843e+07	2.02021e+07	2.70774e+06	1.97099e+07	3.22235e+07	2.86493e+06	1.78799e+07	3.40797e+06	1.69132e+07	1.59523e+07	1.68201e+07	3.50624e+06
M161T700	N(6)-Methyllysine	161.134	699.6	160.121	7.68808	C7H16N2O2	[M+H]+	Carboxylic acids and derivatives	Amino acids, peptides, and analogues	C02728		1188-07-4 / 7622-29-9	HMDB0002038	BioDeepDB	2	pos	1.90748e+08	2.62021e+08	2.93369e+08	1.0964e+08	2.31063e+07	1.56056e+08	3.46435e+08	2.93134e+08	4.406e+07	1.10154e+08	2.85657e+08	9.31683e+07	9.52488e+07	2.89842e+08	2.55562e+08	1.35199e+08	2.66326e+08	2.64455e+08	2.50657e+08	7.25372e+07	2.82477e+08	6.9869e+07	1.19292e+08	9.22053e+07
M162T438	Indole-3-carboxylic acid	162.056	437.7	161.048	3.69138	C9H7NO2	[M+H]+	Indoles and derivatives	Indolecarboxylic acids and derivatives	C19837		771-50-6	HMDB0003320	BioDeepDB	2	pos	3.81566e+07	1.62679e+07	3.91321e+07	5.23138e+07	2.23888e+07	9.47603e+06	2.83734e+07	7.08712e+07	7.12169e+07	9.02267e+07	1.42285e+08	1.01077e+08	2.5593e+07	2.03961e+07	1.30267e+07	6.14536e+07	2.6494e+07	1.61664e+07	7.36012e+07	6.66131e+07	5.03723e+07	5.18781e+07	7.97349e+07	5.61922e+07
M162T187	Aminoadipic acid	162.077	187.2	161.069	3.65525	C6H11NO4	[M+H]+	Carboxylic acids and derivatives	Amino acids, peptides, and analogues	C00956	Amino acid metabolism	542-32-5 / 1118-90-7	HMDB0000510	BioDeepDB	2	pos	3.22257e+07	1.06501e+07	3.56973e+07	1.87086e+07	5.65787e+06	5.41559e+06	1.08084e+07	3.05923e+07	1.89228e+07	5.64689e+06	2.85032e+06	2.10395e+06	7.11855e+06	2.52412e+07	1.80977e+06	3.07469e+07	1.17688e+07	1.74063e+06	4.86432e+06	3.94416e+07	1.29562e+07	6.73449e+06	5.40545e+06	2.69721e+07
M164T276	S-Methyl-L-methionine	164.074	275.6	164.075	0.0523448	C6H14NO2S	[M]+			C03172		4727-40-6		BioDeepDB	2	pos	2.13314e+07	2.00845e+07	2.01938e+07	1.89472e+07	2.8959e+07	2.12957e+07	1.87654e+07	1.33489e+07	1.71168e+07	1.46818e+07	1.90417e+07	1.41198e+07	1.36541e+07	1.90682e+07	1.32598e+07	1.10802e+07	1.63451e+07	1.1246e+07	1.30664e+07	2.1317e+07	1.26049e+07	1.49007e+07	1.61061e+07	2.47514e+07
M166T224	D-Phenyllactic acid	166.059	224.5	166.063	6.39759	C9H10O3	[M]+	Phenylpropanoic acids		C05607	Amino acid metabolism	7326-19-4 / 20312-36-1	HMDB0000563	BioDeepDB	2	pos	8.85493e+06	9.58977e+07	4.3355e+07	3.44512e+07	1.1375e+08	1.05828e+08	1.37687e+08	5.9307e+07	5.34556e+07	6.05132e+07	9.65873e+07	3.76523e+07	5.09862e+07	2.96451e+07	5.00846e+08	8.11245e+07	3.44432e+07	3.5108e+08	4.62012e+07	3.92135e+07	4.32751e+07	3.88492e+07	4.31414e+07	4.25403e+07
M166T135	7-Methylguanine	166.073	135.4	165.065	2.01288	C6H7N5O	[M+H]+	Imidazopyrimidines	Purines and purine derivatives	C02242		578-76-7	HMDB0000897	BioDeepDB	2	pos	9.17525e+06	9.42727e+06	8.30934e+06	8.4099e+06	8.04925e+06	9.39276e+06	1.24078e+07	9.33071e+06	9.92043e+06	8.8577e+06	9.9033e+06	7.37889e+06	1.1624e+07	9.7962e+06	4.70027e+06	1.12251e+07	1.27779e+07	4.71118e+06	7.68254e+06	1.19462e+07	1.45804e+07	1.34535e+07	1.40771e+07	1.10093e+07
M167T758	3-(2-Hydroxyphenyl)propanoic acid	167.071	758.2	166.063	2.88512	C9H10O3	[M+H]+	Phenylpropanoic acids		C01198	Amino acid metabolism	495-78-3	HMDB0033752	BioDeepDB	2	pos	8.68583e+07	1.01906e+08	8.54751e+07	4.95864e+07	1.21302e+08	1.07961e+08	2.88627e+07	1.47521e+08	1.3627e+08	1.39132e+08	2.02652e+07	2.14286e+08	7.34794e+07	1.07059e+08	2.6006e+07	6.73997e+07	6.52917e+07	2.71947e+07	1.02748e+08	6.58395e+07	1.92297e+08	1.94895e+07	1.5198e+08	1.09699e+08
M168T488	3-Methoxytyramine	168.103	488.4	167.095	4.0533	C9H13NO2	[M+H]+	Phenols	Methoxyphenols	C05587	Amino acid metabolism; Nervous system	554-52-9	HMDB0000022	BioDeepDB	2	pos	3.88402e+07	4.17851e+07	4.32004e+07	2.89011e+07	3.43059e+07	4.43304e+07	4.02639e+07	1.60672e+07	2.60873e+07	1.51831e+07	2.78737e+07	1.2415e+07	7.9507e+07	7.61781e+07	2.13703e+07	8.04342e+07	1.0591e+08	2.62933e+07	2.7735e+07	5.40738e+07	2.96245e+07	3.42926e+07	6.84463e+07	4.61221e+07
M169T78	(S)-4-Hydroxymandelate	169.047	77.9	168.042	7.19812	C8H8O4	[M+H]+			C03198				BioDeepDB	2	pos	4.92733e+08	2.86502e+08	5.27151e+08	2.14748e+08	4.84011e+08	3.89203e+08	5.09144e+08	1.91835e+08	2.11105e+08	2.23824e+08	2.08853e+08	5.38827e+08	2.63122e+08	4.2978e+08	1.85881e+08	4.56605e+08	4.80636e+08	2.11544e+08	4.44611e+08	4.45162e+08	1.91731e+08	3.51544e+08	7.91202e+08	8.36265e+08
M169T93	(R)-4-Hydroxymandelate	169.059	93	168.042	3.82082	C8H8O4	[M+H]+			C05343				BioDeepDB	2	pos	1.44118e+07	5.4425e+07	5.74353e+07	1.68547e+07	1.86318e+07	2.1234e+07	1.62357e+07	1.77831e+07	1.10075e+07	1.2269e+07	8.83673e+06	1.14001e+07	2.37166e+07	3.39565e+07	1.68802e+07	4.41378e+07	1.52944e+07	1.71745e+07	2.93365e+07	4.27239e+07	2.46981e+07	4.27074e+07	4.95107e+07	7.82547e+07
M171T107	2-Biphenylol	171.077	107.4	170.073	18.5647	C12H10O	[M+H]+	Benzene and substituted derivatives	Biphenyls and derivatives	C02499		90-43-7	HMDB0032582	BioDeepDB	2	pos	1.0364e+07	2.15263e+07	2.84922e+07	3.91242e+07	2.47774e+07	5.55387e+07	4.23011e+07	2.52493e+07	3.16684e+07	4.72218e+07	3.42247e+07	5.89016e+07	4.38549e+07	2.93379e+07	4.30586e+07	2.31129e+07	6.56771e+07	6.1859e+07	2.0886e+07	9.83929e+06	2.38508e+07	2.53259e+07	4.01024e+07	7.86801e+06
M171T88	7,8-Diaminononanoate	171.15	88.4	188.153	27.0757	C9H20N2O2	[M+H-H2O]+			C01037	Metabolism of cofactors and vitamins	21738-21-6		BioDeepDB	2	pos	3.38491e+07	2.58662e+07	3.70637e+07	1.1006e+07	2.57337e+07	4.01562e+07	2.93466e+07	2.80715e+07	2.42142e+07	3.03912e+06	1.49919e+07	1.18289e+07	2.2025e+07	1.67522e+07	3.40895e+06	2.50827e+06	2.89316e+07	3.19975e+06	1.26273e+07	3.03329e+06	2.76225e+06	1.20507e+07	1.30763e+07	2.27523e+06
M172T339	N-Butyryl-L-homoserine lactone	172.098	338.7	171.089	4.64421	C8H13NO3	[M+H]+			C11837		67605-85-0		BioDeepDB	2	pos	1.20874e+07	1.27626e+07	1.3834e+07	1.1834e+07	1.28203e+07	1.3848e+07	1.43677e+07	8.91197e+06	1.06211e+07	6.35986e+06	9.75117e+06	1.19447e+07	8.92524e+06	2.24028e+06	605549	1.43618e+07	1.24034e+07	654791	926764	8.89387e+06	375255	6.33866e+06	6.71162e+06	1.23913e+07
M172T234	Iminoarginine	172.108	233.9	172.096	0.177742	C6H12N4O2	[M]+			C21026				BioDeepDB	2	pos	2.26674e+07	1.92963e+07	2.71814e+07	1.99011e+07	2.26167e+07	2.86229e+07	2.99811e+07	2.14816e+07	2.8543e+07	2.40429e+07	1.98974e+07	2.08481e+07	1.5118e+07	2.66351e+07	2.94365e+07	2.51455e+07	1.7924e+07	1.66711e+07	1.84382e+07	1.63176e+07	1.4969e+07	2.18856e+07	1.5568e+07	1.29011e+07
M190T291	N(omega)-Hydroxyarginine	190.108	290.7	190.107	8.41626	C6H14N4O3	[M]+	Carboxylic acids and derivatives	Amino acids, peptides, and analogues	C05933	Amino acid metabolism	53054-07-2	HMDB0004224	BioDeepDB	2	pos	1.91029e+07	3.72528e+07	3.13872e+07	3.41676e+07	9.08743e+06	6.45794e+07	2.83708e+07	6.54105e+06	2.94363e+07	2.86387e+07	8.97784e+06	3.56647e+07	1.50797e+07	4.8693e+06	5.06033e+06	6.65798e+06	3.43867e+07	1.27802e+07	3.12864e+07	9.15003e+06	4.05607e+07	8.6577e+06	5.556e+06	6.01576e+06
M174T109_2	(2S,5S)-trans-Carboxymethylproline	174.088	109.1	173.069	4.91298	C7H11NO4	[M+H]+			C17366				BioDeepDB	2	pos	2.3542e+07	3.1305e+07	1.73679e+07	4.18747e+07	3.27688e+07	4.62864e+07	6.38502e+07	8.10799e+07	3.50869e+07	3.34275e+07	8.21825e+07	1.06834e+08	6.40437e+07	5.35618e+07	1.49325e+07	9.09243e+07	6.61776e+07	1.16562e+07	4.68721e+07	7.60667e+07	6.77778e+07	8.886e+07	1.22117e+08	1.34332e+08
M174T291	Swainsonine	174.114	290.7	173.105	6.26029	C8H15NO3	[M+H]+			C10173		72741-87-8		BioDeepDB	2	pos	6.4841e+06	5.77559e+06	3.82456e+06	4.46267e+06	6.07704e+06	5.88678e+06	3.19379e+06	8.88803e+06	5.83021e+06	1.07495e+07	6.43295e+06	8.26585e+06	1.81061e+07	4.3352e+06	5.03572e+06	6.80481e+06	5.12641e+06	5.71615e+06	7.75385e+06	6.43733e+06	9.03761e+06	2.71672e+07	2.15606e+07	1.12198e+07
M193T438	Myristicin	193.087	438.3	192.079	3.8046	C11H12O3	[M+H]+	Benzodioxoles		C10480		607-91-0	HMDB0035873	BioDeepDB	2	pos	1.22272e+07	1.24363e+07	1.38226e+07	1.03122e+07	1.1689e+07	1.25248e+07	1.41027e+07	1.05865e+07	3.08309e+06	4.50442e+06	1.00039e+07	5.2288e+06	1.21285e+07	1.07116e+07	1.81926e+06	1.41911e+07	3.26828e+06	1.60772e+06	2.97802e+06	1.26207e+07	8.52211e+06	2.9577e+06	1.16752e+07	1.20555e+07
M175T109	N-Acetylornithine	175.108	108.6	174.1	0.764266	C7H14N2O3	[M+H]+	Carboxylic acids and derivatives	Amino acids, peptides, and analogues	C00437	Amino acid metabolism	6205-08-9 / 2185-16-2	HMDB0003357	BioDeepDB	2	pos	7.43758e+07	8.28371e+07	9.26742e+07	8.09727e+07	8.18755e+07	2.49347e+07	1.33368e+08	6.32771e+07	8.9033e+07	1.35476e+08	1.83581e+07	1.63255e+07	9.04044e+07	2.04467e+08	1.21608e+07	8.73286e+07	1.20411e+08	1.24457e+07	5.26484e+07	6.41418e+07	1.61053e+07	6.08832e+07	1.80238e+07	8.09336e+07
M176T305	D-Alanyl-D-serine	176.073	304.7	176.08	4.96731	C6H12N2O4	[M]+			C19719				BioDeepDB	2	pos	6.27139e+06	3.03655e+06	4.23915e+06	1.54703e+07	2.7927e+06	3.68415e+06	4.73166e+06	1.16273e+07	4.76304e+06	1.2796e+06	4.97489e+06	689422	5.09989e+06	4.80538e+06	1.66135e+06	1.12368e+07	1.24151e+07	2.09072e+06	243942	9.66856e+06	4.53361e+06	299268	5.02845e+06	3.86383e+06
M177T407	5-Hydroxyconiferaldehyde	177.051	407.1	194.058	1.88646	C10H10O4	[M+H-H2O]+			C12204		249647-14-1		BioDeepDB	2	pos	5.90662e+06	6.78233e+06	7.04985e+06	5.00252e+06	4.13317e+06	8.76355e+06	6.6068e+06	4.23831e+06	4.3402e+06	3.40617e+06	4.56113e+06	3.85268e+06	6.58285e+06	7.4026e+06	715449	6.71945e+06	5.48674e+06	745578	950625	7.63477e+06	3.06172e+06	5.93191e+06	7.43681e+06	1.64634e+07
M178T231	(2Z,4S,5R)-2-Amino-4,5,6-trihydroxyhex-2-enoate	178.09	231	177.064	22.0563	C6H11NO5	[M+H]+			C20844				BioDeepDB	2	pos	9.65527e+06	8.54082e+06	1.26843e+07	1.05832e+07	4.07742e+06	6.25381e+06	5.08245e+06	2.18078e+06	3.75963e+06	6.27602e+06	2.82829e+06	5.07761e+06	7.09576e+06	2.71236e+06	213248	3.58164e+06	3.89575e+06	251666	4.33871e+06	8.51788e+06	1.58188e+06	5.32903e+06	1.07449e+07	3.68702e+06
M179T392	2-Oxo-4-phenylbutyric acid	179.071	391.8	178.063	2.36778	C10H10O3	[M+H]+			C20327	Amino acid metabolism	710-11-2		BioDeepDB	2	pos	1.01389e+07	8.76658e+06	5.95279e+07	5.72417e+07	4.68176e+07	3.40863e+07	5.22856e+07	9.44586e+07	4.48972e+07	6.28174e+07	3.02117e+07	4.89148e+07	1.07135e+08	7.88559e+07	1.40245e+08	1.37123e+08	7.532e+07	1.63413e+08	6.52583e+07	7.32473e+07	1.4093e+07	8.15629e+07	7.72701e+07	1.02733e+08
M179T294	2,4,6_3,5-Pentahydroxycyclohexanone	179.07	293.8	178.048	1.82989	C6H10O6	[M+H]+			C00691	Carbohydrate metabolism	488-64-2		BioDeepDB	2	pos	1.07651e+06	1.32971e+06	2.58722e+06	3.7848e+06	1.56566e+06	1.17566e+06	6.107e+06	2.11728e+06	972190	2.09019e+06	1.43761e+06	2.38293e+06	2.99795e+06	357346	233318	3.13954e+06	817721	103648	1.24606e+06	3.99721e+06	117999	248383	1.67275e+06	280633
M179T220	beta-D-Glucosamine	179.083	220.3	179.079	19.544	C6H13NO5	[M]+	Carbohydrates and carbohydrate conjugates	Aminosaccharides	C08349		14257-69-3 / 3416-24-8	HMDB0030091	BioDeepDB	2	pos	6.55469e+06	1.18297e+07	8.40824e+06	8.6425e+06	1.20179e+07	1.27286e+07	1.48839e+07	1.17122e+07	8.47511e+06	8.79736e+06	1.84866e+07	1.95628e+07	9.77039e+06	1.3006e+07	6.76735e+06	1.69823e+07	1.09231e+07	7.97611e+06	6.50777e+06	8.32903e+06	1.19321e+07	8.37861e+06	9.67481e+06	8.84227e+06
M179T727	Methyleugenol	179.108	727	178.099	2.69838	C11H14O2	[M+H]+	Benzene and substituted derivatives	Methoxybenzenes	C10454		93-15-2	HMDB0031864	BioDeepDB	2	pos	1.9183e+07	2.36613e+07	2.09305e+07	1.46422e+07	1.44309e+07	1.76873e+07	3.13581e+07	2.30071e+07	1.53376e+07	1.76313e+07	1.53661e+07	7.81448e+06	2.36665e+07	1.7803e+07	6.15986e+06	2.51356e+07	3.11312e+07	7.34472e+06	1.34362e+07	2.61007e+07	1.18673e+07	2.16721e+07	2.94584e+07	1.82978e+07
M179T428	Methylisoeugenol	179.109	427.8	178.099	11.3004	C11H14O2	[M+H]+	Benzene and substituted derivatives	Methoxybenzenes	C10478		6379-72-2	HMDB0041553	BioDeepDB	2	pos	4.11144e+07	1.28463e+07	1.3734e+07	4.94422e+07	8.62356e+07	1.16924e+07	1.26204e+07	1.3738e+07	5.43167e+07	7.97661e+07	6.42656e+07	9.01883e+07	1.24967e+07	9.71491e+06	7.34038e+06	1.45374e+07	1.51998e+07	7.4815e+06	7.6408e+07	1.4011e+07	1.60626e+07	6.21712e+07	5.59745e+07	1.43872e+07
M179T801	(1S,2R,4S)-(-)-Bornyl acetate	179.144	801.3	196.146	28.6585	C12H20O2	[M+H-H2O]+			C09837		5655-61-8		BioDeepDB	2	pos	1.23533e+07	1.23768e+06	5.49588e+06	5.69704e+06	6.36648e+06	377815	1.65226e+07	1.13958e+07	7.61895e+06	1.55905e+08	2.1102e+07	2.29468e+07	7.3498e+06	2.32162e+06	1.28914e+07	2.21454e+07	1.93302e+07	1.22028e+07	2.90024e+07	4.92216e+07	5.21724e+07	6.33251e+06	1.71171e+07	1.44776e+07
M180T350	L-Homophenylalanine	180.102	350.3	179.095	0.0473304	C10H13NO2	[M+H]+			C17235	Amino acid metabolism	943-73-7		BioDeepDB	2	pos	4.26953e+07	3.2997e+07	4.74031e+07	4.92267e+07	4.0445e+07	4.60802e+07	4.5482e+07	5.12589e+07	4.59742e+07	4.43543e+07	4.56487e+07	4.48902e+07	4.44198e+07	5.52276e+07	5.42138e+07	4.16096e+07	4.86446e+07	4.37926e+07	5.6842e+07	5.34428e+07	3.72372e+07	5.63002e+07	3.88917e+07	4.59105e+07
M181T259	Pyridostigmine	181.098	258.5	181.098	2.76093	C9H13N2O2	[M]+	Pyridines and derivatives	Methylpyridines	C07410		155-97-5	HMDB0014685	BioDeepDB	2	pos	2.6895e+07	2.36863e+07	2.88232e+07	2.61736e+07	3.37921e+07	2.76626e+07	2.67222e+07	2.83247e+07	3.15014e+07	2.52924e+07	2.74167e+07	2.30976e+07	2.85435e+07	2.6228e+07	3.00024e+07	3.0923e+07	2.84549e+07	2.21115e+07	2.02628e+07	2.82376e+07	2.91348e+07	2.43198e+07	2.82277e+07	2.68448e+07
M182T230	Hydroxyphenyllactic acid	182.046	229.5	182.058	7.00412	C9H10O4	[M]+	Phenylpropanoic acids		C03672		306-23-0	HMDB0000755	BioDeepDB	2	pos	8.77362e+06	3.64782e+06	6.40996e+06	4.94868e+06	3.67131e+06	1.34425e+07	9.50813e+06	2.50732e+07	4.33017e+06	2.78469e+07	7.15676e+06	5.76819e+06	7.44827e+06	6.28597e+06	2.11503e+07	6.98603e+06	8.44006e+06	1.86883e+07	2.31532e+07	4.54348e+06	2.18233e+07	1.88528e+07	5.71022e+06	3.22259e+07
M184T70	Se-Methylselenocysteine	183.989	69.8	182.98	8.82662	C4H9NO2Se	[M+H]+	Carboxylic acids and derivatives	Amino acids, peptides, and analogues	C05689	Metabolism of other amino acids	26046-90-2 / 2574-71-2 / NA	HMDB0004113	BioDeepDB	2	pos	1.39715e+07	6.10259e+06	7.28256e+06	7.64163e+06	6.17861e+06	7.75629e+06	6.06398e+06	7.59845e+06	9.56048e+06	5.72486e+06	7.43217e+06	4.66174e+06	6.25046e+06	4.44887e+06	4.50853e+06	1.97609e+07	1.81431e+07	4.44229e+06	4.06305e+06	7.87156e+06	4.34448e+06	4.74899e+06	7.56423e+06	6.85738e+06
M183T331	Azatyrosine	183.08	330.7	182.069	17.6098	C8H10N2O3	[M+H]+			C21325		58525-82-9		BioDeepDB	2	pos	2.87257e+07	2.4327e+07	2.54953e+07	2.86705e+07	2.57153e+07	2.51349e+07	2.53818e+07	2.54266e+07	6.38699e+06	2.95959e+07	2.61416e+07	2.90418e+07	2.80901e+07	2.61356e+07	2.69871e+07	2.91366e+07	2.90165e+07	2.57543e+07	2.94913e+07	2.58179e+07	3.10068e+07	2.67076e+07	3.04042e+07	2.60119e+07
M185T496	Sebacic acid	185.115	496.2	202.12	1.3937	C10H18O4	[M+H-H2O]+	Fatty Acyls	Fatty acids and conjugates	C08277		111-20-6	HMDB0000792	BioDeepDB	2	pos	2.62931e+08	3.20445e+08	2.891e+08	2.04708e+08	1.79785e+08	2.57771e+08	2.62215e+08	1.20863e+08	1.48102e+08	1.54921e+08	1.57571e+08	1.66773e+08	1.63664e+08	1.24208e+08	4.51649e+07	9.70467e+07	1.87314e+08	5.96314e+07	9.90503e+07	1.24763e+08	5.58074e+07	7.75879e+07	1.59501e+08	9.6911e+07
M187T244	(2S,4S)-4-Hydroxy-2,3,4,5-tetrahydrodipicolinate	187.051	244.4	187.048	17.1076	C7H9NO5	[M]+			C20258				BioDeepDB	2	pos	5.73514e+06	2.08429e+06	1.73438e+07	9.65219e+06	1.42232e+07	8.95441e+06	4.21462e+06	1.86587e+07	2.41792e+07	3.79375e+06	4.73658e+06	4.51939e+07	2.05148e+07	1.76478e+07	2.69578e+07	2.3421e+07	1.07313e+07	7.41074e+06	4.59166e+06	3.542e+06	290832	1.97465e+07	1.50177e+07	2.445e+07
M187T154	5-Guanidino-3-methyl-2-oxopentanoate	187.109	153.9	187.096	4.11486	C7H13N3O3	[M]+			C20234				BioDeepDB	2	pos	4.77075e+07	5.38792e+07	3.02409e+07	6.87605e+07	1.90633e+07	3.26126e+07	5.89368e+07	1.69887e+08	7.93335e+07	1.04256e+08	4.74139e+07	6.57607e+07	1.83485e+08	1.31905e+08	5.24376e+08	2.10956e+08	1.88255e+08	3.69148e+08	1.48991e+08	1.97652e+08	1.73835e+08	1.73514e+08	2.07047e+08	3.28869e+08
M188T253	2-Keto-6-acetamidocaproate	188.093	252.7	187.084	4.14839	C8H13NO4	[M+H]+	Keto acids and derivatives	Medium-chain keto acids and derivatives	C05548	Amino acid metabolism	59403-50-8	HMDB0012150	BioDeepDB	2	pos	7.97325e+06	9.28709e+06	8.10063e+06	1.29131e+07	6.63937e+06	1.10163e+07	8.02635e+06	7.56425e+06	6.09025e+06	1.3684e+07	5.69881e+06	6.10466e+06	8.13918e+06	5.86296e+06	2.02686e+08	8.97569e+06	4.82196e+06	7.8723e+07	8.41545e+06	8.11462e+06	2.08349e+07	1.34768e+07	1.04153e+07	1.07598e+07
M188T282	6-Acetamido-3-oxohexanoate	188.093	281.7	187.084	4.68004	C8H13NO4	[M+H]+			C03682				BioDeepDB	2	pos	2.26855e+07	2.14002e+07	2.31604e+07	1.6394e+07	1.7929e+07	2.96773e+07	2.45304e+07	3.33282e+07	1.7214e+07	1.66028e+07	2.80441e+07	1.603e+07	2.3989e+07	2.06644e+07	1.27029e+07	5.81379e+07	1.99932e+07	8.00182e+06	2.33201e+07	3.08578e+07	2.69576e+07	3.56616e+07	2.66436e+07	2.48902e+07
M188T409	8-Amino-7-oxononanoate	188.129	409.3	187.121	2.44368	C9H17NO3	[M+H]+			C01092	Metabolism of cofactors and vitamins	4707-58-8		BioDeepDB	2	pos	4.6092e+06	2.85169e+06	4.79164e+06	4.60157e+06	5.39372e+06	3.67658e+06	6.0549e+06	5.34329e+06	5.50582e+06	583095	5.51027e+06	2.55904e+06	3.32197e+06	3.77924e+06	803012	4.07791e+06	3.40765e+06	668016	3.69206e+06	4.57058e+06	1.90194e+06	3.79357e+06	5.63445e+06	6.29445e+06
M189T153	N6-Acetyl-L-lysine	189.124	152.5	188.116	2.15245	C8H16N2O3	[M+H]+	Carboxylic acids and derivatives	Amino acids, peptides, and analogues	C02727	Amino acid metabolism	692-04-6	HMDB0000206	BioDeepDB	2	pos	7.7642e+07	7.66265e+07	7.44652e+07	3.54084e+07	7.70045e+07	6.4584e+07	7.12327e+07	5.95841e+07	6.90538e+07	5.06135e+07	7.34751e+07	4.82852e+07	1.09385e+08	7.46357e+07	2.52346e+07	8.43997e+07	1.63217e+08	1.92591e+07	4.87417e+07	1.16794e+08	2.06822e+07	2.74122e+07	7.3171e+07	1.30081e+08
M190T150	4-Methoxy-2,2'-bipyrrole-5-carbaldehyde	190.083	150.5	190.074	17.5075	C10H10N2O2	[M]+			C21570		10476-41-2		BioDeepDB	2	pos	711840	907641	1.0444e+06	1.39556e+06	1.07342e+06	754739	850250	3.67686e+06	1.19217e+06	3.30485e+06	511638	2.80705e+06	2.70774e+06	3.21047e+06	2.68812e+07	4.93084e+06	3.39054e+06	1.96175e+07	5.73578e+06	3.89265e+06	6.36576e+06	2.90241e+06	2.71205e+06	4.17853e+06
M190T108_1	meso-2,6-Diaminoheptanedioate	190.108	107.9	190.095	2.24764	C7H14N2O4	[M]+			C00680		922-54-3		BioDeepDB	2	pos	5.37379e+07	8.72504e+07	7.64589e+07	4.78261e+07	1.03094e+08	1.23227e+08	9.11646e+07	4.8695e+07	5.45662e+07	4.91874e+07	7.98742e+07	1.32708e+08	1.00556e+08	1.07108e+08	3.80946e+07	8.11913e+07	1.36409e+08	2.50288e+07	7.18548e+07	1.03617e+08	7.0591e+07	6.30138e+07	8.2001e+07	6.53293e+07
M194T157	Caffeine	194.083	157	194.08	11.3354	C8H10N4O2	[M]+	Imidazopyrimidines	Purines and purine derivatives	C07481	Biosynthesis of other secondary metabolites	58-08-2	HMDB0001847	BioDeepDB	2	pos	575686	1.61555e+06	2.95709e+06	2.21668e+06	406778	2.08308e+06	508854	1.45623e+06	826335	1.59364e+06	697980	766646	2.04875e+06	2.43989e+06	6.77697e+06	1.86091e+06	2.19156e+06	6.02743e+06	2.00034e+06	1.57394e+06	2.70447e+06	1.69184e+06	2.35264e+06	2.51803e+06
M194T320	3,4-Methylenedioxyamphetamine	194.119	320.5	193.11	3.45951	C11H15NO2	[M+H]+	Benzodioxoles		C07577		4764-17-4 / 42542-10-9	HMDB0041931	BioDeepDB	2	pos	1.59921e+06	1.92592e+06	2.26322e+06	7.69131e+06	4.29717e+06	1.75517e+06	1.59609e+06	7.16177e+06	9.7131e+06	9.27467e+06	1.57823e+07	3.15243e+06	2.49117e+06	1.97059e+06	5.3652e+06	3.35729e+06	1.98393e+06	3.50129e+06	2.40279e+06	6.74927e+06	7.2666e+06	4.47679e+06	5.20257e+06	1.72698e+06
M195T758	3-Methyl-L-tyrosine	195.102	758.1	195.089	3.56864	C10H13NO3	[M]+			C20800				BioDeepDB	2	pos	6.18509e+07	6.42661e+07	7.25576e+07	7.46162e+06	5.34869e+07	8.6288e+07	7.34621e+07	1.08259e+07	5.34143e+07	4.17227e+07	6.49829e+07	4.4957e+07	7.43468e+07	7.69835e+07	358269	1.60323e+07	7.29823e+07	1.23553e+07	8.09551e+07	1.39888e+08	5.66739e+07	7.53792e+07	1.1016e+08	8.59424e+08
M195T615	Neocnidilide	195.14	614.6	194.131	7.02477	C12H18O2	[M+H]+	Lactones	Gamma butyrolactones	C17002		4567-33-3	HMDB0034450	BioDeepDB	2	pos	1.62059e+07	2.05378e+06	2.05972e+06	1.88143e+07	1.76157e+06	1.42145e+06	1.52582e+06	1.98186e+07	2.68422e+07	1.06793e+08	1.93848e+07	4.98319e+07	1.70568e+06	1.84669e+06	2.36047e+06	1.68942e+06	1.64392e+06	8.43045e+06	4.00054e+07	1.30034e+07	7.71514e+07	2.35329e+07	3.82407e+07	1.49477e+07
M196T355	Leucodopachrome	196.062	354.9	195.053	5.73289	C9H9NO4	[M+H]+	Indoles and derivatives	Indolecarboxylic acids and derivatives	C05604	Amino acid metabolism	18766-67-1	HMDB0004067	BioDeepDB	2	pos	5.37637e+06	5.2035e+06	5.27712e+06	5.45731e+06	4.66731e+06	9.96032e+06	6.30571e+06	853382	3.73774e+06	6.34409e+06	4.67792e+06	5.96859e+06	1.30486e+06	5.53255e+06	988285	8.69018e+06	5.9402e+06	767557	3.97446e+06	4.82921e+06	884378	4.10476e+06	4.97574e+06	4.89752e+06
M198T113	L-Dopa	198.077	112.6	197.069	3.96623	C9H11NO4	[M+H]+	Carboxylic acids and derivatives	Amino acids, peptides, and analogues	C00355	Nervous system; Endocrine system; Neurodegenerative disease; Amino acid metabolism; Substance dependence	59-92-7	HMDB0000181	BioDeepDB	2	pos	8.68318e+07	9.44444e+07	1.06978e+08	7.55738e+07	8.0632e+07	1.29364e+08	1.03365e+08	7.84322e+07	7.33814e+07	5.4778e+07	6.75612e+07	5.75274e+07	8.79213e+07	6.96292e+07	3.26517e+07	1.06274e+08	1.03523e+08	3.1939e+07	4.74746e+07	8.89604e+07	4.20512e+07	6.14958e+07	7.00701e+07	1.00001e+08
M199T253	gamma-Glutamyl-beta-aminopropiononitrile	199.109	252.7	199.096	6.58071	C8H13N3O3	[M]+	Carboxylic acids and derivatives	Amino acids, peptides, and analogues	C06114			HMDB0060477	BioDeepDB	2	pos	1.88317e+07	1.91444e+07	1.86458e+07	1.28586e+07	2.13478e+07	2.7497e+07	2.09737e+07	1.58305e+07	1.31914e+07	2.26992e+06	1.6418e+07	2.56278e+06	1.89401e+07	2.09467e+07	2.03068e+06	2.0498e+07	2.42875e+07	1.91821e+06	1.21108e+07	1.65782e+07	1.20368e+07	2.02889e+07	1.64353e+07	2.64615e+07
M218T320	gamma-L-Glutamyl-D-alanine	218.103	320.1	218.09	4.96557	C8H14N2O5	[M]+			C03738				BioDeepDB	2	pos	3.16014e+07	7.06448e+07	4.03591e+07	4.08272e+07	3.29803e+07	6.9121e+07	4.96682e+07	4.51556e+07	2.42666e+07	1.29794e+07	1.87368e+07	1.68797e+07	6.01299e+07	5.58249e+07	1.34067e+07	6.08358e+07	7.62266e+07	1.67375e+07	5.14164e+06	3.23102e+07	4.34658e+06	1.59089e+07	1.24159e+07	4.33486e+07
M219T93	D-Lysopine	219.135	93.2	218.127	4.8155	C9H18N2O4	[M+H]+			C04020	Amino acid metabolism	34522-31-1		BioDeepDB	2	pos	1.70463e+07	2.68712e+06	2.81896e+06	1.23438e+07	1.22894e+07	2.13447e+06	1.54857e+07	1.46141e+07	1.65753e+07	3.19109e+07	1.59521e+07	1.83585e+07	2.3515e+06	2.23887e+06	1.09881e+07	1.91668e+07	1.71276e+07	2.59616e+06	1.69027e+07	2.31288e+07	1.84262e+07	2.43006e+06	1.48869e+07	1.83952e+07
M202T330	Thiabendazole	202.045	329.9	201.036	0.245722	C10H7N3S	[M+H]+	Benzimidazoles		C07131		148-79-8	HMDB0014868	BioDeepDB	2	pos	6.75516e+08	4.60381e+08	7.43697e+08	6.92739e+08	7.12186e+08	7.38388e+08	7.78733e+08	6.06069e+08	5.52906e+08	5.02058e+08	5.05888e+08	4.28973e+08	7.06608e+08	6.6537e+08	5.21801e+08	5.60984e+08	6.94888e+08	1.45703e+08	5.44438e+08	9.52688e+08	5.70783e+08	7.3057e+08	7.30626e+08	9.74719e+08
M221T295	1D-1-Guanidino-3-amino-1,3-dideoxy-scyllo-inositol	221.124	294.9	220.117	3.05711	C7H16N4O4	[M+H]+			C01298				BioDeepDB	2	pos	7.9308e+07	3.12979e+07	9.8748e+07	7.06594e+07	7.60353e+07	3.38562e+07	8.23605e+07	1.52415e+08	1.14166e+08	1.50551e+08	1.06117e+08	6.38676e+07	1.02378e+08	9.15299e+07	3.43876e+07	8.92985e+07	1.18975e+08	4.56267e+07	1.29883e+08	6.19334e+07	7.98871e+07	4.3815e+07	7.48549e+07	2.46304e+08
M204T151	O-Acetylcarnitine	204.124	151.1	204.124	2.30055	C9H18NO4	[M]+			C02571	Endocrine and metabolic disease	5080-50-2		BioDeepDB	2	pos	4.08307e+07	4.09679e+07	6.02892e+07	1.06093e+08	4.24074e+07	4.61807e+07	3.91181e+07	6.73092e+07	8.90463e+07	8.87275e+07	5.69451e+07	7.25961e+07	4.19628e+07	3.93412e+07	4.81451e+07	3.74781e+07	4.15746e+07	7.0573e+07	8.47063e+07	4.95626e+07	4.05902e+07	8.93533e+07	6.19542e+07	4.13974e+07
M204T395	N6-Acetyl-N6-hydroxy-L-lysine	204.125	395	204.111	0.392945	C8H16N2O4	[M]+			C03955		88492-29-9		BioDeepDB	2	pos	1.14405e+07	1.18372e+07	1.44798e+07	1.31897e+07	1.73223e+07	1.40488e+07	1.21034e+07	1.63713e+07	1.52518e+07	1.43765e+07	1.68996e+07	1.4355e+07	9.10794e+06	9.9996e+06	5.18585e+07	1.1592e+07	1.28694e+07	4.21386e+06	1.50598e+07	1.09134e+07	1.15495e+07	1.41334e+07	1.42287e+07	9.24e+06
M205T151	N5-(L-1-Carboxyethyl)-L-ornithine	205.12	151.1	204.111	6.45477	C8H16N2O4	[M+H]+			C04210				BioDeepDB	2	pos	3.97356e+06	5.06006e+06	4.48998e+06	4.27248e+06	5.35089e+06	1.03009e+07	3.56625e+06	406541	2.1802e+06	619398	724877	2.58539e+06	4.93092e+06	1.40642e+06	2.2712e+06	7.25213e+06	741381	507100	582310	3.12198e+06	2.61572e+06	619668	1.00238e+06	1.18113e+06
M208T451	N-Acetyl-L-phenylalanine	208.098	451	207.089	3.48279	C11H13NO3	[M+H]+	Carboxylic acids and derivatives	Amino acids, peptides, and analogues	C03519	Amino acid metabolism	2018-61-3	HMDB0000512	BioDeepDB	2	pos	1.27636e+07	1.34673e+07	1.26764e+07	7.60114e+06	8.94439e+06	1.41248e+07	1.33098e+07	1.08521e+07	7.55298e+06	6.67001e+06	1.08226e+07	1.79856e+06	1.31721e+07	1.61274e+07	1.40337e+06	1.73353e+07	1.71784e+07	780537	1.03003e+06	1.28143e+07	1.18002e+06	8.38508e+06	1.01269e+07	1.67484e+07
M209T446	Isoelemicin	209.118	445.8	208.11	5.37495	C12H16O3	[M+H]+	Phenol ethers	Anisoles	C16975		5273-85-8	HMDB0029867	BioDeepDB	2	pos	5.10865e+07	5.53162e+07	6.92329e+07	5.12388e+07	5.06212e+07	6.94436e+07	1.12198e+08	4.96313e+07	5.1354e+07	4.91922e+07	4.89471e+07	4.54584e+07	5.91205e+07	5.6907e+07	2.74263e+07	7.64947e+07	7.54845e+07	2.10338e+07	2.9616e+07	6.40204e+07	7.23396e+06	4.08708e+07	7.16575e+07	7.17437e+07
M209T299	Aminocarb	209.13	298.6	208.121	4.89649	C11H16N2O2	[M+H]+			C11071		2032-59-9		BioDeepDB	2	pos	3.89618e+07	4.25664e+07	4.27298e+07	6.4634e+06	3.63814e+07	4.15609e+07	4.52549e+07	6.3141e+06	2.64301e+07	4.84911e+06	5.94417e+06	6.20002e+06	9.73109e+07	3.75194e+07	3.40327e+06	7.28361e+06	5.67152e+07	3.8607e+06	5.53595e+06	3.68012e+07	6.767e+06	3.42205e+07	3.50253e+07	6.74402e+06
M211T661	(+)-7-Isojasmonic acid	211.134	661.3	210.126	4.67474	C12H18O3	[M+H]+			C16317	Lipid metabolism	62653-85-4		BioDeepDB	2	pos	1.82954e+07	8.83442e+06	1.77201e+07	1.1029e+07	1.21988e+07	2.05909e+07	2.52126e+07	2.02413e+07	1.71759e+07	1.86282e+07	1.94944e+07	1.22292e+07	1.27367e+07	1.3088e+07	7.80437e+06	1.82598e+07	2.24041e+07	6.65849e+06	2.11135e+07	1.48745e+07	3.72955e+07	1.67886e+07	2.65055e+07	1.92103e+07
M212T245	3-Hydroxy-5-methyl-L-tyrosine	212.093	245.1	211.084	5.29956	C10H13NO4	[M+H]+			C20801				BioDeepDB	2	pos	1.59594e+07	1.67041e+07	1.6545e+07	1.42732e+07	1.88051e+07	2.21809e+07	1.91394e+07	1.27016e+07	1.41925e+07	7.86166e+06	9.86126e+06	1.17123e+07	1.91871e+07	1.70514e+07	1.6763e+07	1.76628e+07	2.31738e+07	1.06082e+07	9.72771e+06	1.43661e+07	1.57588e+07	1.32038e+07	1.68101e+07	2.63342e+07
M213T83	Harmine	213.099	82.7	212.095	13.7375	C13H12N2O	[M+H]+	Harmala alkaloids		C06538		442-51-3	HMDB0030311	BioDeepDB	2	pos	1.07423e+07	1.32716e+07	1.13916e+07	3.96775e+06	1.46749e+07	1.86328e+07	1.45262e+07	6.9673e+06	2.32906e+06	1.75394e+06	1.10508e+07	2.24344e+06	2.88618e+06	9.77455e+06	1.93395e+06	8.48271e+06	1.73414e+07	2.24494e+06	3.60147e+06	8.7845e+06	1.67756e+06	4.77794e+06	6.51948e+06	9.46218e+06
M232T664	Fenfluramine	232.134	663.7	231.124	4.20941	C12H16F3N	[M+H]+			C06996		458-24-2		BioDeepDB	2	pos	2.56956e+07	3.10104e+07	3.0167e+07	1.96893e+07	2.45083e+07	3.66837e+07	3.09306e+07	2.21444e+07	2.04461e+07	1.81062e+07	2.25345e+07	1.60733e+07	2.45915e+07	2.78269e+07	2.24735e+06	3.56958e+07	3.52052e+07	9.35986e+06	3.74565e+06	2.59634e+07	4.7034e+06	1.63024e+07	2.21777e+07	2.65999e+07
M232T309	Butyryl-L-carnitine	232.156	309.2	231.147	2.2611	C11H21NO4	[M+H]+			C02862		25576-40-3	HMDB02013	BioDeepDB	2	pos	1.08863e+07	1.82519e+07	1.41901e+07	1.37936e+07	1.1355e+07	1.37148e+07	1.12797e+07	6.42937e+06	2.41848e+07	6.50467e+06	5.47733e+06	1.37111e+07	1.2706e+07	1.81801e+07	6.75802e+06	1.70004e+07	1.72203e+07	8.45662e+06	9.01858e+06	4.75665e+07	7.95011e+06	5.69139e+06	9.54195e+06	9.73566e+06
M232T389	N2-Succinyl-L-ornithine	232.119	388.7	232.106	2.13394	C9H16N2O5	[M]+	Carboxylic acids and derivatives	Amino acids, peptides, and analogues	C03415	Amino acid metabolism	899816-95-6	HMDB0001199	BioDeepDB	2	pos	4.6892e+06	3.59543e+06	1.68615e+06	8.84399e+06	3.85119e+06	2.31762e+06	1.58845e+06	1.49401e+06	1.92818e+06	975039	1.26052e+06	519186	570913	662598	901533	1.11785e+06	653550	940267	1.16736e+07	531542	8.49826e+06	1.02581e+06	648617	529082
M216T338	Tetrahydroharmine	216.124	338.4	216.126	3.81375	C13H16N2O	[M]+			C09243		17019-01-1		BioDeepDB	2	pos	1.41072e+07	2.28286e+07	2.78191e+07	1.64549e+07	1.58484e+07	2.14969e+07	3.77196e+07	3.08486e+07	2.25495e+07	2.42592e+07	1.65629e+07	2.63898e+07	3.55264e+07	2.99904e+07	1.14545e+07	3.70764e+07	4.42249e+07	1.10193e+07	1.82541e+07	3.20895e+07	1.64341e+07	1.49087e+07	1.61168e+07	3.50965e+07
M217T115	3-Methylindolepyruvate	217.07	114.7	217.074	19.3486	C12H11NO3	[M]+			C05644	Amino acid metabolism			BioDeepDB	2	pos	8.91002e+07	4.81913e+07	1.46731e+08	1.63929e+08	2.33549e+07	4.61858e+07	1.07539e+08	5.06533e+07	7.52653e+07	9.1006e+07	5.63244e+07	6.10761e+07	3.21636e+07	2.73623e+07	1.25867e+07	3.12556e+07	6.05172e+07	1.27015e+07	9.18625e+07	6.6292e+07	6.36701e+07	5.79261e+07	4.18857e+07	2.42954e+07
M218T103	N-a-Acetylcitrulline	218.114	102.7	217.106	3.77783	C8H15N3O4	[M+H]+	Carboxylic acids and derivatives	Amino acids, peptides, and analogues	C15532	Amino acid metabolism	33965-42-3	HMDB0000856	BioDeepDB	2	pos	3.85337e+07	4.72099e+07	5.01965e+07	3.82363e+07	3.99173e+07	5.72056e+07	5.80101e+07	4.00219e+07	4.33118e+07	1.60961e+07	3.59444e+07	2.08679e+07	6.57191e+07	3.04674e+07	1.60257e+08	5.38822e+07	6.754e+07	9.94111e+07	1.62263e+07	4.05112e+07	4.07743e+07	4.66312e+07	3.14996e+07	3.53617e+07
M221T289	Pyrimidodiazepine	221.093	289.4	221.091	5.79418	C9H11N5O2	[M]+			C02587	Metabolism of cofactors and vitamins			BioDeepDB	2	pos	9.89984e+06	9.43504e+06	8.31166e+06	1.29882e+07	1.13208e+07	7.77528e+06	5.3162e+06	9.55239e+06	9.96459e+06	7.21353e+06	6.10155e+06	9.1988e+06	1.14207e+07	1.41673e+07	1.84199e+07	5.75536e+06	7.94605e+06	1.61178e+07	2.17608e+07	8.16172e+06	3.4995e+07	1.30456e+07	1.26414e+07	1.0085e+07
M222T257	Allocystathionine	222.081	256.8	222.067	4.58978	C7H14N2O4S	[M]+	Carboxylic acids and derivatives	Amino acids, peptides, and analogues	C00542		535-34-2	HMDB0000455	BioDeepDB	2	pos	2.10907e+06	1.86696e+06	7.01916e+06	2.46417e+06	1.88276e+06	2.76348e+06	2.37157e+06	1.39062e+07	1.30359e+07	2.39716e+06	1.52198e+06	1.85293e+06	1.5632e+06	7.45888e+06	5.8838e+07	7.2521e+06	7.86777e+06	4.06669e+07	8.83154e+06	7.19141e+06	1.25188e+07	6.34435e+06	5.2147e+06	1.16186e+07
M223T832	(2E,6E)-Farnesol	223.207	831.6	222.198	2.95375	C15H26O	[M+H]+			C01126	Metabolism of terpenoids and polyketides	106-28-5		BioDeepDB	2	pos	5.31556e+06	5.22823e+06	4.93272e+06	7.03478e+06	3.87598e+06	6.45118e+06	4.92893e+06	3.55796e+06	3.06749e+06	1.06375e+07	3.71725e+06	3.19687e+06	1.76188e+06	5.97443e+06	4.97489e+06	5.55076e+06	2.29734e+06	7.48833e+06	6.22017e+06	7.58417e+06	4.86156e+06	4.33666e+06	2.37449e+06	5.7207e+06
M245T397	beta-Alanyl-L-arginine	245.151	397.4	245.149	4.44968	C9H19N5O3	[M]+	Peptidomimetics	Hybrid peptides	C05340	Metabolism of other amino acids		HMDB0060441	BioDeepDB	2	pos	2.2828e+06	7.89791e+06	2.18001e+06	9.9612e+06	1.10059e+07	8.93281e+06	9.36985e+06	8.45944e+06	8.84032e+06	7.59853e+06	2.04635e+06	1.0085e+07	1.12473e+07	9.85902e+06	1.22508e+06	1.09763e+07	1.20554e+07	1.24897e+06	1.02738e+07	1.13803e+07	1.05917e+07	9.74904e+06	1.15195e+07	1.31449e+07
M229T594	Traumatic Acid	229.144	594.5	228.136	1.26134	C12H20O4	[M+H]+			C16308	Lipid metabolism	6402-36-4	HMDB00933	BioDeepDB	2	pos	5.36691e+07	4.95815e+07	4.11424e+07	7.91683e+06	4.73309e+07	1.30199e+07	2.84398e+07	8.22893e+06	6.52252e+06	5.55661e+06	4.48981e+06	3.58837e+06	5.15965e+07	3.78708e+07	1.01944e+07	6.04333e+07	4.85291e+07	8.88817e+06	5.1574e+06	2.03589e+07	4.74058e+06	4.317e+06	5.55627e+06	2.85264e+07
M231T152	N-Acetyl-L-2-amino-6-oxopimelate	231.099	152.3	231.074	4.74653	C9H13NO6	[M]+			C05539				BioDeepDB	2	pos	1.58555e+07	1.75989e+07	2.4223e+07	1.44997e+07	1.55646e+07	2.51956e+07	1.82888e+07	1.61254e+07	3.19859e+07	4.57175e+07	1.04415e+07	2.8932e+07	1.96558e+07	1.15986e+07	2.35363e+07	1.03286e+07	6.40568e+07	1.92047e+07	6.21998e+07	1.08014e+07	1.07232e+08	1.87927e+07	1.38783e+07	1.28284e+07
M249T446	Parthenolide	249.15	446.3	248.141	6.51816	C15H20O3	[M+H]+			C07609		20554-84-1		BioDeepDB	2	pos	2.46347e+07	3.26002e+07	2.58687e+07	1.6815e+07	1.80896e+07	2.77878e+07	2.67144e+07	1.12668e+07	1.71325e+07	1.34029e+07	1.33798e+07	1.07623e+07	1.75955e+07	1.62142e+07	1.0904e+07	1.72022e+07	2.38838e+07	1.12468e+07	1.88194e+07	1.53851e+07	1.88094e+07	2.03315e+07	1.50618e+07	1.23463e+07
M236T374	Farnesoic acid	236.166	373.8	236.178	4.60968	C15H24O2	[M]+			C16502		462-11-3		BioDeepDB	2	pos	293793	276673	85430.8	82207.9	1.67913e+06	3.39078e+06	2.17026e+07	1.94313e+06	1.35586e+07	1.97067e+07	2.60681e+07	1.27479e+07	136463	2.59008e+06	350715	2.36799e+06	2.15076e+06	101798	1.6611e+07	1.10093e+07	2.79585e+07	2.06062e+07	1.81697e+07	1.99607e+07
M237T279	N-Acetyl-D-glucosaminate	237.086	278.8	237.085	4.63967	C8H15NO7	[M]+			C01133		29024-90-6 / 50257-06-2 / 50257-10-8		BioDeepDB	2	pos	5.05505e+07	5.54283e+07	5.64408e+07	3.63007e+07	3.80761e+07	5.49266e+07	3.98022e+07	3.29298e+07	2.65438e+07	2.04814e+07	3.01185e+07	1.80068e+07	4.90367e+07	4.69085e+07	2.49635e+06	5.18708e+07	4.96678e+07	2.47454e+06	2.16271e+07	3.40295e+07	1.49712e+07	3.02151e+07	3.20603e+07	6.01653e+07
M239T248	4a-Carbinolamine tetrahydrobiopterin	239.104	247.9	239.102	4.51037	C9H13N5O3	[M]+	Pteridines and derivatives	Pterins and derivatives	C00268	Metabolism of cofactors and vitamins	79647-29-3	HMDB0002215	BioDeepDB	2	pos	1.5515e+07	2.39285e+07	2.30414e+07	1.74827e+07	1.35843e+07	2.58643e+07	3.94971e+07	1.8175e+07	1.66371e+07	7.64983e+06	1.09082e+07	1.03137e+07	2.64536e+07	1.84617e+07	1.42035e+07	4.70518e+07	3.11422e+07	6.97965e+06	5.52049e+06	3.60256e+07	4.59987e+06	1.69498e+07	1.73231e+07	4.28641e+07
M241T460	N-Benzoylanthranilic acid	241.087	460	241.074	5.20269	C14H11NO3	[M]+	Benzene and substituted derivatives	Benzamides	C03141		579-93-1	HMDB0032175	BioDeepDB	2	pos	1.70298e+06	1.86214e+06	1.22014e+06	1.9162e+06	3.40719e+06	1.68468e+06	1.60468e+06	1.91862e+06	2.05085e+06	1.48617e+07	2.08058e+06	2.27656e+07	1.88741e+06	8.38077e+06	1.63511e+07	1.5784e+06	1.42573e+06	1.28627e+07	2.59062e+07	5.87238e+06	3.12344e+07	2.65319e+06	7.67444e+06	1.68417e+06
M258T100	Glycerophosphocholine	258.11	99.7	258.111	0.962474	C8H21NO6P	[M]+	Glycerophospholipids	Glycerophosphocholines	C00670	Lipid metabolism; Cancer: overview	28319-77-9	HMDB0000086	BioDeepDB	2	pos	2.49035e+07	6.58558e+06	4.96734e+07	3.83482e+07	3.60256e+07	3.38807e+07	4.49749e+07	5.85161e+07	3.90036e+07	3.5052e+07	4.69716e+07	4.51876e+07	6.86276e+07	7.70117e+07	9.26828e+07	1.06136e+08	7.5411e+07	8.55762e+07	4.62412e+07	5.08366e+07	5.24225e+07	4.29392e+07	7.58701e+07	7.9391e+07
M260T234_1	Linatine	260.126	234.2	259.117	7.01199	C10H17N3O5	[M+H]+	Carboxylic acids and derivatives	Amino acids, peptides, and analogues	C05939	Amino acid metabolism	10139-06-7	HMDB0038516	BioDeepDB	2	pos	5.99356e+06	7.4929e+06	7.88294e+06	6.42973e+06	7.36485e+06	7.96902e+06	1.64137e+07	5.24681e+06	1.16842e+07	2.54548e+06	5.78255e+06	3.48117e+06	1.42965e+07	3.63684e+06	2.87657e+06	8.48518e+06	1.80736e+07	8.74928e+06	2.70562e+06	7.9478e+06	1.53566e+06	5.94547e+06	5.77524e+06	1.02246e+07
M249T756	Juvenile hormone III	249.186	755.9	266.188	21.0044	C16H26O3	[M+H-H2O]+			C09694		22963-93-5		BioDeepDB	2	pos	7.32408e+07	8.20291e+07	1.75689e+07	8.91976e+07	5.24562e+07	2.92523e+06	4.34151e+07	2.23258e+07	1.93894e+07	1.69416e+07	1.28967e+07	2.15973e+07	1.56457e+07	2.45897e+07	975404	1.32304e+07	1.02847e+07	802969	6.64187e+06	9.96788e+06	2.19157e+06	1.36679e+07	1.62887e+07	1.75624e+07
M251T417	Xanthoxin	251.166	416.6	250.157	4.7684	C15H22O3	[M+H]+			C13453		8066-07-7 / 26932-58-1		BioDeepDB	2	pos	2.24117e+07	2.8202e+07	2.8026e+07	1.87491e+07	2.11992e+07	2.93661e+07	2.92288e+07	1.42566e+07	1.65084e+07	1.42668e+07	1.55157e+07	1.19653e+07	2.14989e+07	2.22346e+07	4.09102e+06	2.24671e+07	6.43701e+06	5.06968e+06	9.83103e+06	1.80879e+07	7.52096e+06	1.05985e+07	1.37195e+07	1.69724e+07
M251T743	Abscisic alcohol	251.166	742.7	250.157	3.59115	C15H22O3	[M+H]+			C13456				BioDeepDB	2	pos	1.73391e+07	3.70206e+07	5.46823e+07	3.22315e+07	3.86857e+07	8.52103e+07	6.68947e+07	6.66797e+07	2.90321e+07	1.75846e+07	2.03041e+07	1.86924e+07	2.63938e+07	6.85595e+07	5.64883e+06	7.4033e+07	7.3967e+07	7.59563e+06	1.29073e+07	2.03379e+07	1.21266e+07	1.6681e+07	2.09008e+07	9.31571e+07
M253T635	16-Oxopalmitate	253.217	634.8	270.219	20.67	C16H30O3	[M+H-H2O]+			C19614				BioDeepDB	2	pos	5.76269e+07	2.5622e+07	2.72273e+07	9.0852e+07	3.16915e+07	2.47116e+07	2.17516e+07	2.9039e+07	3.40867e+07	6.76284e+07	4.57567e+07	8.06566e+07	2.89396e+07	1.29902e+07	7.38539e+07	1.59049e+07	2.64377e+07	1.02785e+08	7.98132e+07	3.69738e+07	7.23068e+07	6.26564e+07	6.65171e+07	1.59189e+07
M256T108	Nicotinate D-ribonucleoside	256.082	108.3	256.082	1.562	C11H14NO6	[M]+	Organooxygen compounds	Carbohydrates and carbohydrate conjugates	C05841	Metabolism of cofactors and vitamins		HMDB0006809	BioDeepDB	2	pos	3.91451e+07	4.5277e+07	4.21942e+07	3.29862e+07	3.10044e+07	3.97129e+07	5.20901e+07	2.74397e+07	3.59958e+07	2.58431e+07	3.27107e+07	2.31768e+07	3.40866e+07	3.25126e+07	2.86291e+06	5.26417e+07	4.60694e+07	2.81845e+06	1.96954e+07	5.31448e+07	1.98584e+07	3.12345e+07	3.36197e+07	9.19679e+07
M274T101	(2R,3R)-3-Methylglutamyl-5-semialdehyde-N6-lysine	274.188	101.5	273.169	4.45921	C12H23N3O4	[M+H]+			C20279				BioDeepDB	2	pos	1.46155e+07	4.81248e+07	3.5222e+07	1.87522e+07	3.38666e+07	6.19615e+07	6.8578e+07	5.73537e+07	3.8385e+07	8.85694e+06	2.60493e+07	6.3104e+06	3.37958e+07	1.44742e+07	6.74454e+06	9.25017e+07	7.2809e+07	8.1765e+06	9.03027e+06	1.60447e+07	1.35761e+07	3.62622e+07	4.68415e+07	4.48393e+07
M276T246	4-Hydroxycinnamoylagmatine	276.145	246.4	276.159	3.76569	C14H20N4O2	[M]+	Cinnamic acids and derivatives	Hydroxycinnamic acids and derivatives	C04498	Amino acid metabolism	7295-86-5	HMDB0033460	BioDeepDB	2	pos	1.35199e+07	4.57091e+06	1.48346e+07	7.94505e+06	1.31947e+07	2.39548e+07	1.82076e+07	1.80802e+07	9.87066e+06	6.51748e+06	1.11329e+07	8.57771e+06	2.24805e+07	1.47735e+07	6.57997e+07	1.5284e+07	7.11565e+06	4.65596e+07	8.11694e+06	6.45342e+06	6.85728e+06	1.42094e+07	1.14053e+07	2.02981e+07
M281T274	Cyclopeptine	281.115	274.1	280.121	2.76713	C17H16N2O2	[M+H]+			C20579		50886-63-0		BioDeepDB	2	pos	1.25762e+07	1.16826e+07	1.54952e+07	1.02943e+07	1.05127e+07	1.44601e+07	1.53981e+07	1.15364e+07	9.01611e+06	7.49517e+06	9.43978e+06	5.17454e+06	1.58086e+07	1.46976e+07	5.28436e+06	1.66047e+07	1.44994e+07	1.36692e+06	9.56038e+06	1.45577e+07	1.84211e+06	1.11602e+07	1.14077e+07	2.80107e+07
M265T361	Subaphylline	265.156	361.3	264.147	1.31017	C14H20N2O3	[M+H]+	Cinnamic acids and derivatives	Hydroxycinnamic acids and derivatives	C10497	Amino acid metabolism	501-13-3	HMDB0033463	BioDeepDB	2	pos	1.1372e+08	3.12047e+07	1.44333e+08	1.1805e+08	8.97135e+07	2.77516e+07	3.88744e+07	2.59726e+08	1.72732e+08	1.31565e+08	2.3186e+07	4.66662e+08	6.62038e+07	2.25566e+08	1.27482e+08	3.41587e+08	6.38806e+08	1.17623e+08	1.59199e+07	5.36122e+08	1.38093e+07	9.54509e+07	3.82676e+07	3.3221e+07
M266T361	Mirtazapine	266.159	361.2	265.158	23.5799	C17H19N3	[M+H]+	Piperazinoazepines		C07570		61337-67-5 / 85650-52-8	HMDB0014514	BioDeepDB	2	pos	4.22076e+07	4.28132e+07	4.18262e+07	4.71279e+07	4.88679e+07	3.8025e+07	6.07468e+07	5.34445e+07	2.66549e+07	2.53635e+07	3.76608e+07	3.64148e+07	3.27631e+07	4.30671e+07	4.15551e+07	1.73666e+07	3.60194e+07	3.96185e+07	5.05171e+07	7.76378e+07	3.0298e+07	4.34508e+07	7.14575e+07	7.59079e+07
M265T390	Tetracaine	265.192	390	264.184	1.56955	C15H24N2O2	[M+H]+			C07526		94-24-6		BioDeepDB	2	pos	3.94537e+07	4.6902e+07	5.77445e+07	7.75699e+07	4.21048e+07	2.73639e+07	7.8086e+07	3.273e+07	1.35273e+07	2.75988e+07	5.88102e+06	2.5419e+07	6.57451e+07	4.45398e+07	4.4047e+07	2.633e+06	2.76573e+07	1.68721e+07	1.49082e+07	2.61712e+06	1.27348e+07	2.06342e+06	6.05846e+06	1.09283e+07
M267T446	Xanthoxic acid	267.161	446	266.152	4.86933	C15H22O4	[M+H]+			C13454				BioDeepDB	2	pos	1.07657e+07	1.43988e+07	1.24962e+07	1.07493e+07	1.22842e+07	3.28007e+07	3.89257e+07	9.52527e+06	7.56934e+06	8.68801e+06	9.37269e+06	1.5504e+07	1.17518e+07	1.66314e+07	1.38488e+06	1.71925e+07	1.44125e+07	6.14445e+06	1.47031e+07	3.03846e+07	1.65642e+07	2.76811e+07	2.71904e+07	2.74478e+06
M267T240	Honokiol	267.135	240.3	266.131	3.22596	C18H18O2	[M+H]+			C10630		564-73-8		BioDeepDB	2	pos	2.72722e+07	2.65827e+07	3.6838e+07	2.21936e+07	2.18107e+07	2.54233e+07	2.55264e+07	2.77525e+07	1.07685e+07	2.75293e+07	2.42531e+07	2.09657e+07	8.71086e+06	7.70356e+06	1.74919e+07	1.26573e+07	1.01154e+07	1.58229e+07	9.04637e+06	2.17091e+07	1.29805e+07	1.88399e+07	2.36717e+07	4.46863e+07
M267T541	(10S)-Juvenile hormone III diol	267.197	541.3	284.199	19.9628	C16H28O4	[M+H-H2O]+			C16505				BioDeepDB	2	pos	4.61161e+07	5.47562e+07	3.84008e+07	2.69008e+07	4.32511e+06	4.41792e+07	1.82225e+07	6.92924e+06	1.86609e+07	4.35386e+06	4.64271e+06	3.09258e+06	6.30781e+06	7.151e+06	1.76767e+06	3.54174e+07	3.98429e+07	1.50826e+06	3.55415e+06	2.64874e+07	2.28929e+06	2.91066e+06	5.50903e+06	9.328e+07
M269T744	Retinol	269.232	743.8	286.23	16.784	C20H30O	[M+H-H2O]+			C00473	Metabolism of cofactors and vitamins; Digestive system	68-26-8 11103-57-4 / 11103-57-4 / 68-26-8		BioDeepDB	2	pos	4.60587e+06	6.15293e+06	5.65345e+06	1.33186e+06	6.72055e+06	5.49372e+06	3.61179e+06	1.03729e+07	9.45834e+06	4.89673e+06	9.38349e+06	9.1133e+06	5.57357e+06	7.01974e+06	360327	1.57662e+06	4.00756e+06	320147	2.67785e+06	1.64515e+06	3.68066e+06	4.12629e+06	3.98771e+06	2.27564e+06
M271T354	4-Hydroxyestradiol	271.167	353.7	288.173	5.80985	C18H24O3	[M+H-H2O]+	Steroids and steroid derivatives	Estrane steroids	C14209	Endocrine system	5976-61-4 / NA	HMDB0005896	BioDeepDB	2	pos	3.01177e+07	2.89355e+07	2.96195e+07	3.0715e+07	5.20495e+07	1.94275e+07	3.66311e+06	5.15933e+06	2.9497e+07	5.20397e+06	4.1908e+06	4.24286e+06	6.68856e+06	2.43893e+07	1.44918e+07	6.23268e+07	1.79694e+07	1.53254e+07	3.52389e+06	7.11651e+06	1.98369e+07	2.13494e+07	3.42372e+07	3.79204e+07
M273T762	Geranylgeraniol	273.259	762.1	290.261	4.16084	C20H34O	[M+H-H2O]+			C09094		24034-73-9		BioDeepDB	2	pos	2.55473e+07	1.68925e+07	864822	1.98934e+07	9.31639e+06	780744	1.11106e+07	1.63765e+06	1.53444e+07	1.21993e+07	2.76814e+07	4.2169e+07	1.02184e+07	1.75413e+07	3.9639e+06	6.48086e+06	1.24045e+06	5.44594e+06	2.99722e+07	9.20433e+06	3.06795e+07	2.84867e+07	3.6792e+07	2.27197e+06
M276T390	Homatropine	276.161	390.1	275.152	1.93423	C16H21NO3	[M+H]+			C07814		87-00-3		BioDeepDB	2	pos	1.44138e+06	1.45122e+06	1.50748e+06	1.28583e+06	1.2863e+06	1.76641e+06	1.3556e+06	1.17996e+06	1.05642e+06	502001	1.03013e+06	691183	1.78267e+06	1.70318e+06	144276	1.67355e+06	1.79592e+06	372361	1.26267e+06	2.8411e+06	897046	2.88749e+06	2.54935e+06	7.55936e+06
M276T354	epsilon-(gamma-L-Glutamyl)-L-lysine	276.182	354	275.148	17.3709	C11H21N3O5	[M+H]+			C21730		17105-15-6		BioDeepDB	2	pos	4.82714e+06	5.68434e+06	5.61768e+06	3.66141e+06	3.9289e+06	7.6755e+06	9.5814e+06	2.26475e+06	5.56099e+06	991254	1.83337e+06	5.62098e+06	6.80725e+06	7.72598e+06	438863	7.34672e+06	8.96569e+06	341104	551953	4.87946e+06	591496	1.0832e+06	5.16122e+06	5.82405e+06
M281T291	1-(3,4-Dihydroxyphenyl)-5-hydroxy-3-decanone	281.151	290.8	280.168	2.23224	C16H24O4	[M+H]+			C17748				BioDeepDB	2	pos	2.85181e+07	7.13686e+07	9.46883e+06	3.9418e+07	6.23106e+07	4.58175e+07	1.79962e+07	9.24937e+07	4.63842e+07	6.45031e+07	1.33551e+08	3.36034e+08	4.84813e+07	1.4723e+06	4.37388e+06	7.21119e+07	1.57754e+06	2.88211e+07	4.19798e+07	4.58636e+07	2.86258e+07	4.13274e+07	1.24334e+08	2.26602e+07
M299T513	Enterolactone	299.129	513.4	298.12	1.25523	C18H18O4	[M+H]+			C18165		78473-71-9 / 76543-15-2		BioDeepDB	2	pos	1.69672e+07	2.62234e+07	5.28428e+07	2.38169e+07	4.84942e+07	2.17916e+07	8.24946e+07	1.22482e+08	5.50942e+07	8.19604e+07	4.66267e+07	1.92529e+08	8.72739e+07	5.86157e+07	9.62787e+07	7.15056e+07	5.93321e+07	1.55868e+07	1.59392e+08	6.3008e+07	1.24762e+08	7.07295e+07	6.96317e+07	9.79838e+07
M287T100	N1,N12-Diacetylspermine	287.247	99.7	286.237	6.90453	C14H30N4O2	[M+H]+	Carboximidic acids and derivatives	Carboximidic acids	C03413		61345-83-3	HMDB0002172	BioDeepDB	2	pos	7.11671e+07	9.73567e+07	1.29042e+08	5.03211e+07	9.30804e+07	2.11953e+08	3.57466e+07	7.64623e+06	2.50181e+07	3.09766e+07	2.04954e+07	2.74041e+07	1.03975e+08	1.41525e+08	2.0229e+07	2.98182e+07	1.35992e+08	5.23872e+06	1.63107e+07	5.32443e+07	1.211e+07	2.17505e+07	2.45039e+07	9.35591e+07
M293T825	9(S)-HPOT	293.212	825.5	310.214	3.24262	C18H30O4	[M+H-H2O]+			C16321	Lipid metabolism	111004-08-1		BioDeepDB	2	pos	1.36469e+07	4.93588e+06	1.84841e+07	3.37749e+07	2.61867e+07	2.33523e+07	2.68667e+07	5.59083e+06	4.11391e+07	3.04509e+07	3.8299e+07	1.431e+07	4.37443e+07	1.90203e+07	8.23277e+06	6.92907e+06	3.62139e+07	2.00048e+06	1.51212e+07	5.52815e+07	3.28571e+06	1.36433e+07	1.43107e+07	4.41142e+07
M293T757	12-OPDA	293.212	757	292.204	3.03454	C18H28O3	[M+H]+			C01226	Lipid metabolism	67204-66-4 / 85551-10-6		BioDeepDB	2	pos	4.64769e+06	1.76642e+07	6.44504e+06	2.2357e+07	1.88736e+07	1.71781e+07	2.77443e+07	6.73969e+06	7.35194e+07	4.29687e+07	4.32879e+07	3.12201e+07	7.85947e+06	2.9957e+07	1.23937e+07	3.32494e+07	2.55249e+07	8.83306e+06	1.4622e+07	5.44966e+06	2.72867e+07	1.79111e+07	5.95552e+07	8.98775e+06
M311T778	13(S)-HpOTrE	311.223	778.4	310.214	2.34972	C18H30O4	[M+H]+			C04785	Lipid metabolism	67597-26-6		BioDeepDB	2	pos	2.33358e+07	5.74759e+07	1.78348e+07	2.45363e+07	1.34724e+07	1.49572e+07	3.87543e+07	8.48484e+06	2.73122e+07	3.83194e+07	2.91947e+07	3.48908e+07	1.80257e+07	4.65702e+06	1.0299e+07	4.82716e+06	4.3477e+06	2.04086e+06	1.90274e+07	1.84559e+07	1.5064e+07	1.80414e+07	1.66051e+07	1.07146e+07
M311T791	Methoprene	311.259	791.1	310.251	2.53838	C19H34O3	[M+H]+			C14308		40596-69-8 / 41205-06-5		BioDeepDB	2	pos	4.34112e+06	4.15228e+06	2.25065e+07	3.26543e+06	3.78461e+06	4.36562e+06	6.4029e+06	2.22797e+07	3.13674e+07	1.12583e+07	4.09466e+07	2.21825e+07	3.06522e+07	2.72354e+07	2.2708e+06	2.45926e+07	2.78927e+07	1.39659e+06	1.44835e+07	1.96614e+07	3.3078e+07	1.74182e+07	2.21912e+07	7.32036e+06
M295T644	13-OxoODE	295.228	643.9	294.219	4.7607	C18H30O3	[M+H]+	Fatty Acyls	Lineolic acids and derivatives	C14765	Lipid metabolism	54739-30-9	HMDB0004668	BioDeepDB	2	pos	4.03073e+07	5.09594e+07	8.16717e+07	2.41661e+07	3.95795e+07	7.62897e+07	1.23251e+08	1.62966e+07	1.67562e+07	1.1395e+07	1.98362e+06	1.84379e+07	1.97598e+07	1.95536e+07	590785	3.11437e+07	3.17181e+07	629172	7.96468e+06	2.10559e+07	1.46708e+06	1.41883e+07	9.56815e+06	5.18026e+07
M297T599	Cannabidiol	297.223	599.3	314.225	18.9555	C21H30O2	[M+H-H2O]+			C07578		13956-29-1		BioDeepDB	2	pos	2.25593e+07	1.72039e+07	1.61522e+07	2.26885e+07	2.21541e+07	1.21264e+07	2.57563e+07	2.20537e+07	1.31271e+07	1.91395e+07	1.20058e+07	2.01049e+07	9.45065e+06	1.27582e+07	1.31988e+07	3.24412e+07	1.92368e+07	1.25464e+07	1.09895e+07	1.98839e+07	6.02419e+06	1.89087e+07	1.7064e+07	2.06729e+07
M298T687	3-Ketosphingosine	298.276	687.4	297.267	4.77411	C18H35NO2	[M+H]+			C06121				BioDeepDB	2	pos	2.0457e+08	2.33503e+08	2.33221e+08	1.09857e+08	1.76604e+08	2.71791e+08	1.81943e+08	1.36235e+08	8.14923e+07	1.2987e+08	1.51009e+08	7.92472e+07	1.03292e+08	1.08303e+08	4.03319e+07	1.91765e+08	1.92492e+08	4.07563e+07	5.08349e+07	9.65025e+07	1.34127e+08	5.14801e+07	7.46261e+07	2.63581e+08
M299T779	9,10-Dihydroxystearate	299.261	778.9	316.261	23.1704	C18H36O4	[M+H-H2O]+			C19622				BioDeepDB	2	pos	1.0125e+07	1.24825e+07	9.23546e+06	8.45333e+06	8.05952e+06	8.61003e+06	1.79027e+07	9.30923e+06	7.20498e+06	7.45109e+06	7.95175e+06	2.23641e+07	5.10152e+06	5.97703e+06	4.58209e+06	4.78844e+06	6.69717e+06	795143	1.17918e+06	6.50022e+06	6.71033e+06	5.42186e+06	6.08395e+06	1.3203e+07
M301T830	(R)-10-Hydroxystearate	301.275	830	300.266	4.69431	C18H36O3	[M+H]+			C03195		638-26-6		BioDeepDB	2	pos	2.12103e+07	1.75977e+07	2.06686e+07	5.1607e+07	6.26935e+07	1.87381e+07	6.57273e+07	1.79765e+07	6.78668e+07	2.20214e+07	1.57093e+07	4.74904e+07	1.93649e+07	6.21947e+07	4.45361e+07	1.47868e+07	1.75137e+07	1.95074e+07	4.67351e+07	4.47843e+07	7.76192e+07	7.09548e+07	1.97301e+07	1.31562e+07
M301T349	5-Nitro-2-(3-phenylpropylamino)benzoic acid	301.12	348.8	300.111	2.74082	C16H16N2O4	[M+H]+			C13705		107254-86-4		BioDeepDB	2	pos	9.86339e+06	1.19319e+07	9.87894e+06	7.40559e+06	6.59357e+06	1.24552e+07	1.15875e+07	2.2762e+06	7.7202e+06	1.35822e+06	6.65841e+06	900515	1.22319e+07	7.79625e+06	1.40334e+06	1.50152e+07	1.9291e+07	2.29812e+06	1.25284e+06	3.15164e+06	1.52948e+06	7.96546e+06	7.95541e+06	1.25338e+07
M301T87	(S,E)-Zearalenone	301.142	86.5	318.147	1.30491	C18H22O5	[M+H-H2O]+	Macrolides and analogues	Zearalenones	C09981		17924-92-4	HMDB0031752	BioDeepDB	2	pos	5.62966e+07	6.34584e+07	9.82307e+06	5.63077e+06	4.10606e+07	8.16243e+07	8.4378e+07	4.32583e+07	4.26122e+07	3.82057e+07	5.362e+07	8.07765e+07	6.72498e+07	5.59549e+07	1.17606e+07	6.49628e+07	6.15757e+07	4.1584e+06	3.44429e+07	4.93808e+07	2.96147e+07	3.08605e+07	4.47885e+07	5.39808e+07
M319T591	3a-Hydroxy-5b-pregnane-20-one	319.265	591.4	318.256	3.14186	C21H34O2	[M+H]+	Steroids and steroid derivatives	Pregnane steroids	C05480	Lipid metabolism	128-20-1	HMDB0006759	BioDeepDB	2	pos	2.64932e+06	2.52025e+06	1.3243e+06	2.19185e+06	2.16624e+06	2.01825e+06	2.7586e+06	1.83678e+06	1.2032e+06	2.18858e+06	795886	1.65628e+06	1.31318e+06	2.26727e+06	1.05794e+06	3.32365e+06	2.23098e+06	932482	1.73679e+06	2.5344e+06	1.64888e+06	1.36164e+06	2.57244e+06	1.69214e+06
M305T605	11alpha,17beta-Dihydroxyandrost-4-en-3-one	305.212	605.4	304.204	3.68268	C19H28O3	[M+H]+			C15306		426212		BioDeepDB	2	pos	5.03322e+07	4.81815e+07	1.0299e+07	2.79533e+07	3.56484e+07	6.34175e+07	5.35635e+07	4.28691e+07	5.38435e+07	7.23679e+06	4.61048e+07	5.81384e+06	4.10351e+07	4.75391e+07	4.1038e+06	6.6897e+07	4.66105e+07	4.63296e+06	4.76794e+06	4.32781e+07	5.65815e+06	4.69068e+06	3.25306e+07	1.29027e+07
M308T528	Dihydrocapsaicin	308.224	527.6	307.215	5.18989	C18H29NO3	[M+H]+	Benzene and substituted derivatives	Phenols and derivatives	C16952		19408-84-5	HMDB0038457	BioDeepDB	2	pos	1.37433e+07	1.75896e+07	1.27783e+07	8.65866e+06	1.40004e+07	1.36177e+07	1.94966e+07	1.44248e+07	1.22054e+07	3.0374e+07	1.05206e+07	1.91968e+07	2.7847e+07	2.81932e+07	7.38371e+06	2.79356e+07	1.81182e+07	7.01107e+06	2.46032e+07	2.07936e+07	2.63261e+07	9.97277e+06	1.70898e+07	5.54916e+07
M309T781	2,3-Dinor-8-iso prostaglandin F2alpha	309.207	781.2	326.209	1.16251	C18H30O5	[M+H-H2O]+			C14794	Lipid metabolism	221664-05-7		BioDeepDB	2	pos	3.78375e+07	2.35927e+07	3.1637e+07	2.29664e+07	2.56868e+07	2.19666e+07	1.76163e+07	9.77633e+06	1.2961e+07	3.96446e+07	2.21324e+07	1.30899e+07	2.70763e+07	3.70527e+07	2.75264e+06	3.85878e+07	4.17125e+07	4.00876e+06	2.07959e+07	2.28493e+07	1.46462e+06	1.28608e+06	3.3156e+07	2.88768e+07
M329T376	(S)-Reticuline	329.151	375.9	329.163	1.28512	C19H23NO4	[M]+	Isoquinolines and derivatives	Benzylisoquinolines	C02105		485-19-8	HMDB0003601	BioDeepDB	2	pos	1.16722e+07	2.43477e+07	2.69913e+07	1.79225e+07	1.56863e+07	2.00518e+07	1.62651e+07	4.98932e+06	4.09776e+06	2.61667e+06	1.36068e+07	3.36579e+06	2.29633e+07	2.10064e+07	7.62218e+06	2.82835e+07	3.1014e+07	2.21337e+07	1.35672e+07	1.9601e+07	3.07717e+06	1.74306e+07	2.59916e+07	5.28394e+06
M319T191	Phenolphthalein	319.101	191.5	318.089	2.68944	C20H14O4	[M+H]+			C14286		77-09-8		BioDeepDB	2	pos	990883	794706	3.39308e+06	2.61291e+06	3.1123e+06	1.1906e+06	3.36045e+06	1.87471e+06	1.68546e+06	1.91609e+06	1.30467e+06	2.20039e+06	2.71052e+06	2.08787e+06	3.01771e+07	4.02646e+06	6.94467e+06	6.4751e+06	8.09293e+06	7.35706e+06	6.47102e+06	3.28182e+06	9.92224e+06	9.69531e+06
M319T567	12(S)-HpETE	319.228	566.9	336.23	4.01538	C20H32O4	[M+H-H2O]+			C05965	Lipid metabolism; Nervous system; Sensory system	71774-10-2		BioDeepDB	2	pos	5.32889e+06	6.53902e+06	5.99137e+06	3.27358e+07	1.57302e+07	7.79971e+06	5.40004e+06	4.54791e+07	4.61529e+07	3.4345e+07	1.16302e+07	3.75764e+07	8.23822e+06	9.916e+06	1.35555e+07	2.58886e+07	4.65531e+06	1.32043e+07	2.04109e+07	1.13125e+07	4.49273e+06	1.66555e+07	6.73024e+06	6.07326e+07
M325T356	Citalopram	325.178	355.6	324.164	5.59908	C20H21FN2O	[M+H]+	Benzene and substituted derivatives	Phenylbutylamines	C07572	Xenobiotics biodegradation and metabolism	59729-33-8	HMDB0005038	BioDeepDB	2	pos	1.36557e+08	1.59411e+08	1.69914e+08	1.11425e+08	1.26696e+08	1.87967e+08	1.47444e+08	7.64381e+07	8.37095e+07	4.40169e+06	9.06269e+07	4.64923e+07	1.60936e+08	1.1944e+08	1.11237e+07	1.8938e+08	2.25065e+08	1.35176e+07	1.04317e+07	1.64297e+08	6.682e+06	9.40132e+07	1.01189e+08	9.19583e+07
M329T619	21-Deoxycortisol	329.213	619.3	346.214	17.7211	C21H30O4	[M+H-H2O]+	Steroids and steroid derivatives	Pregnane steroids	C05497	Lipid metabolism	641-77-0	HMDB0004030	BioDeepDB	2	pos	2.23146e+07	2.47942e+07	1.08554e+07	2.18665e+07	2.45707e+07	2.4874e+07	2.45284e+07	1.58317e+07	1.84896e+07	9.91169e+06	1.93124e+07	6.15057e+06	1.92486e+07	1.22409e+07	1.2686e+06	2.09444e+07	3.83828e+07	3.66994e+06	6.05308e+06	2.24238e+07	4.21949e+06	4.30484e+06	1.23832e+07	2.11582e+07
M330T105	(S)-Norlaudanine	330.142	104.8	329.163	4.72939	C19H23NO4	[M+H]+			C21630				BioDeepDB	2	pos	1.95932e+08	2.20726e+08	3.27687e+08	9.49622e+07	2.42212e+08	7.3718e+07	3.68001e+08	2.75038e+08	2.71467e+08	6.95684e+07	8.87703e+07	7.4391e+07	1.74734e+08	1.52887e+08	1.63307e+07	2.79386e+08	2.63991e+08	1.2047e+07	4.60402e+07	1.88696e+08	1.5895e+08	1.92606e+08	1.85807e+08	2.75618e+08
M331T611	17alpha,21-Dihydroxypregnenolone	331.228	611.5	348.23	16.4056	C21H32O4	[M+H-H2O]+	Steroids and steroid derivatives	Hydroxysteroids	C05487	Lipid metabolism	1167-48-2	HMDB0006762	BioDeepDB	2	pos	6.03867e+07	7.14323e+07	7.15281e+07	4.17765e+07	5.70326e+07	7.50567e+07	7.61239e+07	5.62365e+07	5.09708e+07	4.19894e+07	4.82426e+07	4.75488e+07	9.30333e+07	1.27726e+08	9.50781e+06	1.44974e+08	9.05421e+07	1.11732e+07	6.21847e+07	6.34646e+07	5.13029e+07	4.05965e+07	4.51563e+07	6.04611e+07
M350T648	9S-hydroxy-11,15-dioxo-5Z,13E-prostadienoic acid	350.243	647.7	350.209	29.5102	C20H30O5	[M]+	Fatty Acyls	Eicosanoids	C04758			HMDB0062297	BioDeepDB	2	pos	113984	110713	122169	320798	524436	207932	1.06321e+07	2.01172e+07	1.0032e+07	2.91615e+07	1.45549e+07	2.8652e+07	1.82685e+06	1.66963e+06	102166	1.05768e+06	210106	271664	2.62636e+07	6.33153e+07	9.40196e+06	2.2001e+07	4.35326e+07	3.21381e+07
M342T151	D-Maltose	342.141	151	342.116	6.16466	C12H22O11	[M]+	Organooxygen compounds	Carbohydrates and carbohydrate conjugates	C00208	Carbohydrate metabolism; Membrane transport; Sensory system; Digestive system	69-79-4	HMDB0000163	BioDeepDB	2	pos	1.1727e+07	9.88926e+06	1.29815e+07	3.3021e+07	2.69887e+07	1.18755e+07	1.59042e+07	1.36531e+07	1.47123e+07	1.24045e+07	1.7881e+07	2.96477e+07	1.03395e+07	9.63383e+06	5.13459e+06	9.34216e+06	3.06483e+07	6.07399e+06	2.15907e+07	2.1815e+07	2.60227e+07	1.03028e+07	9.80248e+06	7.87178e+06
M346T234	Guanosine 2',3'-cyclic phosphate	346.056	234.3	345.047	1.31852	C10H12N5O7P	[M+H]+	Purine nucleotides	Cyclic purine nucleotides	C06194	Nucleotide metabolism	15718-49-7 / 634-02-6	HMDB0011629	BioDeepDB	2	pos	3.82969e+06	4.09623e+06	727884	3.39212e+06	4.31778e+06	4.60164e+06	3.86829e+06	1.02792e+06	5.63555e+06	3.8114e+06	4.73102e+06	3.59659e+06	4.86119e+06	3.50751e+06	3.22825e+06	4.43874e+06	3.86647e+06	1.0907e+06	2.64214e+06	874009	571061	938179	1.07785e+06	3.30969e+06
M349T671	2-Hydroxy-6-pentadecylbenzoic acid	349.275	670.8	348.266	2.89175	C22H36O3	[M+H]+	Benzene and substituted derivatives	Benzoic acids and derivatives	C10759		16611-84-0	HMDB0029683	BioDeepDB	2	pos	1.49816e+07	1.38215e+07	1.4739e+07	8.92959e+06	1.052e+07	9.7337e+06	2.06427e+07	1.07961e+07	1.35361e+07	9.53976e+06	1.19522e+07	9.46636e+06	9.22029e+06	8.51596e+06	2.82417e+06	6.78862e+06	8.86321e+06	1.24546e+06	5.49135e+06	6.78492e+06	6.16356e+06	3.76649e+06	6.58257e+06	1.215e+07
M351T674	Misoprostol	351.254	673.7	368.256	1.79845	C21H36O5	[M+H-H2O]+			C07227		59122-46-2		BioDeepDB	2	pos	5.49651e+08	1.14841e+08	1.0266e+08	4.18802e+08	8.42152e+07	3.83889e+08	6.70623e+08	9.03935e+08	6.8959e+08	6.76278e+08	4.96922e+08	7.893e+08	1.3483e+08	6.13096e+08	2.48357e+08	1.37826e+08	1.28807e+08	2.36679e+08	3.50728e+08	3.93133e+08	1.9963e+08	3.28665e+08	9.7215e+07	5.95429e+08
M351T764	Carboprost	351.254	764.5	368.256	2.3792	C21H36O5	[M+H-H2O]+			C06872		35700-23-3		BioDeepDB	2	pos	8.71065e+07	9.59445e+07	7.89708e+07	6.40868e+07	3.22514e+07	3.81691e+07	1.42285e+07	1.53463e+07	7.12315e+06	7.50823e+06	9.89812e+06	3.51452e+07	8.69516e+07	7.16469e+07	3.41024e+06	1.27691e+07	5.27257e+07	4.566e+06	8.8038e+06	9.93024e+06	3.47358e+07	6.44532e+06	1.78711e+07	2.5656e+07
M352T759	Prostaglandin I2	352.25	759.2	352.225	4.03864	C20H32O5	[M]+	Fatty Acyls	Eicosanoids	C01312	Circulatory system; Signal transduction; Lipid metabolism; Signaling molecules and interaction; Immune system	35121-78-9	HMDB0001335	BioDeepDB	2	pos	266321	332691	417834	235160	278564	1.87146e+06	1.44154e+07	2.06891e+07	1.05636e+07	1.53177e+07	5.27298e+06	2.51833e+07	1.72441e+06	482918	513467	1.5942e+06	1.77862e+06	452304	1.93468e+07	5.96291e+07	7.98185e+06	1.37676e+07	3.23212e+07	3.15299e+07
M353T545	Prostaglandin E2	353.249	544.7	352.225	1.31458	C20H32O5	[M+H]+	Fatty Acyls	Eicosanoids	C00584	Cancer: overview; Nervous system; Signal transduction; Sensory system; Endocrine system; Digestive system; Lipid metabolism; Signaling molecules and interaction; Immune disease; Immune system; Infectious disease: parasitic; Infectious disease: viral	363-24-6	HMDB0001220	BioDeepDB	2	pos	1.53956e+06	1.8112e+06	2.70535e+06	3.23858e+06	1.54244e+06	2.34839e+06	1.66474e+07	1.94847e+07	1.02687e+08	4.01051e+06	1.07823e+08	1.63067e+07	2.46264e+06	3.22492e+06	1.94468e+06	4.23422e+06	2.94574e+06	2.18302e+06	1.57704e+07	8.88647e+06	6.80157e+06	1.79613e+07	1.26995e+07	9.56452e+06
M354T678	11b-PGF2a	354.235	677.7	354.241	15.5264	C20H34O5	[M]+	Fatty Acyls	Eicosanoids	C05959	Lipid metabolism	38432-87-0	HMDB0010199	BioDeepDB	2	pos	3.3126e+06	3.80444e+06	3.70029e+06	3.2627e+06	3.13782e+06	3.60713e+06	3.49111e+06	1.13363e+07	4.12966e+07	4.96518e+07	8.3676e+06	2.40896e+07	4.57743e+06	3.72454e+06	7.10811e+07	5.3771e+06	4.72718e+06	5.55113e+07	4.60731e+07	2.60917e+06	1.36389e+08	1.1879e+07	2.33727e+06	3.73541e+06
M361T470	Nitrendipine	361.141	470.1	360.132	2.89087	C18H20N2O6	[M+H]+	Pyridines and derivatives	Hydropyridines	C07713		39562-70-4 / 84845-75-0	HMDB0015187	BioDeepDB	2	pos	4.18707e+06	6.2714e+06	7.41687e+06	5.74244e+06	6.19277e+06	8.87718e+06	7.29552e+06	2.49461e+06	789779	2.41973e+06	2.43041e+06	2.34741e+06	4.95981e+06	2.99793e+06	5.13901e+06	4.57356e+06	5.58443e+06	1.40047e+06	373683	3.25676e+06	48656.6	491646	2.02399e+06	2.81577e+06
M362T580	Aurachin B	362.237	580.4	379.251	18.9545	C25H33NO2	[M+H-H2O]+			C21140		108354-12-7		BioDeepDB	2	pos	1.01028e+07	1.21366e+07	4.85544e+06	1.21693e+07	8.35058e+06	3.39945e+06	3.98838e+06	9.93647e+06	1.21282e+07	4.92284e+06	3.7067e+06	3.39301e+06	1.1955e+07	7.721e+06	1.00319e+07	7.30366e+06	4.60743e+06	7.40211e+06	2.38702e+06	3.9492e+06	2.21802e+06	3.86745e+06	1.07596e+07	1.03664e+07
M383T808	7-Dehydrodesmosterol	383.333	808	382.324	5.80174	C27H42O	[M+H]+	Steroids and steroid derivatives	Cholestane steroids	C05107	Lipid metabolism	1715-86-2	HMDB0003896	BioDeepDB	2	pos	2.19938e+07	2.22631e+07	2.62126e+07	2.77875e+07	2.09117e+07	2.77881e+07	6.1201e+07	4.4011e+07	9.18838e+07	2.5105e+07	2.5473e+07	2.13085e+07	4.16266e+07	4.21796e+07	1.32886e+07	4.2445e+07	2.33966e+07	1.6312e+07	1.60009e+07	2.80044e+07	1.77739e+07	2.81807e+07	4.73475e+07	5.81334e+07
M384T106	Lacto-N-biose I	384.151	106	383.143	3.01938	C14H25NO11	[M+H]+	Organooxygen compounds	Carbohydrates and carbohydrate conjugates	C06372		50787-09-2	HMDB0006575	BioDeepDB	2	pos	1.29346e+07	1.3066e+07	1.53396e+07	8.00931e+07	1.21411e+07	1.59394e+07	1.53328e+07	7.20569e+07	7.36938e+07	1.15035e+08	1.49775e+08	1.73101e+08	1.65128e+07	1.5253e+07	1.59684e+07	1.75919e+07	2.0068e+07	1.48771e+07	2.70651e+08	2.11989e+08	1.43989e+08	1.20041e+08	7.37954e+07	3.51146e+07
M385T680	Ethynodiol Diacetate	385.238	679.8	384.23	2.91767	C24H32O4	[M+H]+	Steroids and steroid derivatives	Steroid esters	C12724		297-76-7	HMDB0014961	BioDeepDB	2	pos	1.41849e+08	3.87476e+06	5.25043e+07	2.81241e+06	2.51991e+06	1.41269e+08	4.45115e+06	1.2955e+08	2.28762e+06	7.18423e+07	1.60247e+08	2.06989e+06	1.92228e+08	1.85372e+08	1.23085e+08	1.41239e+08	9.20121e+07	1.29367e+08	1.82994e+08	1.58324e+08	1.54668e+08	1.84873e+06	1.31526e+08	4.4176e+07
M387T559	Bufalin	387.255	558.6	386.246	3.80659	C24H34O4	[M+H]+			C16922		465-21-4		BioDeepDB	2	pos	4.1814e+07	4.00429e+07	4.26018e+07	5.54889e+07	3.36861e+07	4.79195e+07	1.11778e+07	1.03665e+07	7.62294e+06	8.43832e+06	3.67279e+07	3.74032e+07	4.66213e+07	5.51633e+07	6.148e+06	5.30795e+07	4.12917e+07	5.55956e+06	7.25518e+06	1.08712e+07	4.77438e+06	6.02514e+06	3.79226e+07	3.78138e+07
M372T792	3-Geranylgeranylindole	372.298	792.4	389.308	8.50395	C28H39N	[M+H-H2O]+			C20525				BioDeepDB	2	pos	6.53732e+07	1.16248e+08	1.51477e+08	3.75821e+07	6.47248e+07	2.10193e+08	4.07791e+07	1.81056e+07	1.06781e+07	8.46569e+06	2.32429e+07	8.04688e+06	9.08834e+07	4.78995e+07	6.48861e+06	9.61532e+07	1.30203e+08	6.88695e+06	9.69772e+06	3.87952e+07	6.12038e+06	1.82106e+07	3.52461e+07	6.74316e+07
M411T717	5-Dehydroavenasterol	411.361	717	410.355	3.345	C29H46O	[M+H]+	Steroids and steroid derivatives	Stigmastanes and derivatives	C15783	Lipid metabolism		HMDB0006852	BioDeepDB	2	pos	3.47364e+07	4.22092e+07	3.49914e+07	3.22369e+07	2.77274e+07	2.47107e+07	4.17633e+07	1.13854e+07	2.09313e+07	2.61979e+07	1.90238e+07	2.44018e+07	2.21662e+07	2.43549e+07	4.30084e+07	7.22546e+06	3.46774e+07	3.1328e+07	9.36024e+06	1.70091e+07	2.84014e+07	1.10742e+07	1.35274e+07	1.6272e+07
M415T781	Yamogenin	415.323	780.8	414.313	3.49144	C27H42O3	[M+H]+			C08918		512-06-1 / 512-04-9		BioDeepDB	2	pos	1.25513e+08	1.14437e+08	1.34372e+08	1.58157e+08	1.08496e+08	1.24457e+08	1.62778e+07	1.65722e+07	6.01366e+07	1.1758e+07	5.62636e+07	4.8465e+07	1.36903e+08	2.04805e+08	5.59233e+07	2.13496e+08	2.24904e+08	4.90081e+07	6.12093e+07	2.20111e+07	7.32711e+06	1.08842e+07	1.61198e+07	2.71689e+07
M417T578	Paspalicine	417.226	578.1	417.23	10.0665	C27H31NO3	[M]+			C20553		11024-55-8		BioDeepDB	2	pos	2.52208e+06	1.79921e+06	3.83528e+06	3.12809e+06	2.3953e+06	2.8177e+06	3.73787e+06	9.8684e+06	1.51799e+07	2.02215e+07	2.69449e+07	1.85733e+07	1.36749e+07	1.08888e+07	2.43978e+07	2.40367e+07	7.54609e+06	4.65615e+06	1.06014e+07	1.81954e+07	8.30216e+06	4.71057e+06	1.03878e+07	2.28743e+07
M402T808	Campestanol	402.346	808	402.386	29.1088	C28H50O	[M]+			C15787		474-60-2		BioDeepDB	2	pos	1.02086e+07	6.20454e+06	9.80564e+06	2.70341e+07	1.13572e+07	8.49159e+06	7.10438e+06	1.24936e+07	1.43197e+07	1.77584e+07	7.93465e+06	1.00964e+07	6.72486e+06	947993	6.89125e+06	5.98367e+06	4.48305e+06	4.90368e+06	3.54402e+07	1.12775e+07	8.90274e+06	1.2369e+07	1.61198e+07	1.07715e+06
M404T590	3a,7a-Dihydroxy-5b-cholestane	404.328	590.3	404.365	22.7427	C27H48O2	[M]+	Steroids and steroid derivatives	Cholestane steroids	C05452	Lipid metabolism	3862-26-8	HMDB0006893	BioDeepDB	2	pos	3.82884e+06	2.20399e+06	5.77109e+06	2.17335e+06	4.27373e+06	5.19527e+06	4.348e+06	6.38205e+06	2.57344e+06	3.15925e+06	916458	4.18979e+06	4.96555e+06	3.10595e+06	1.55678e+06	3.5539e+06	5.26936e+06	278650	769710	2.30605e+06	311619	1.02161e+06	4.07701e+06	593051
M407T811	Lupenone	407.369	810.7	424.37	2.17359	C30H48O	[M+H-H2O]+			C16990		1617-70-5		BioDeepDB	2	pos	8.7454e+07	1.03073e+08	1.08332e+08	1.5614e+08	9.05151e+07	5.02937e+07	1.36939e+08	9.455e+07	9.40383e+07	2.77287e+07	4.86031e+07	5.34574e+07	9.44607e+07	1.12227e+08	1.9867e+08	3.63288e+07	1.64272e+08	4.6126e+08	5.29517e+07	5.64064e+07	9.87301e+07	6.88595e+07	4.75312e+07	6.77276e+07
M430T684	2,22-Dideoxy-3-dehydroecdysone	430.297	684.2	430.308	3.4658	C27H42O4	[M]+			C16498				BioDeepDB	2	pos	2.38447e+06	8.76748e+06	2.37981e+06	2.57108e+06	1.06154e+07	1.20438e+07	2.39407e+07	4.76678e+06	1.23805e+07	1.5777e+06	8.2674e+06	5.15556e+06	1.16781e+07	9.94385e+06	812135	2.72523e+06	1.57928e+07	427952	547004	2.39359e+06	2.73906e+06	1.22158e+06	4.15371e+06	6.95171e+06
M414T626	14alpha-Hydroxy-5beta-cholest-7-ene-3,6-dione	414.301	625.5	414.313	1.05014	C27H42O3	[M]+			C16509				BioDeepDB	2	pos	2.89509e+07	2.42079e+07	2.56393e+07	1.71601e+07	2.56129e+07	2.78511e+07	9.28365e+06	2.8046e+07	2.00518e+07	1.14911e+07	2.46114e+07	1.64425e+07	2.41486e+07	2.77647e+07	4.6627e+06	3.37974e+07	3.25353e+07	1.12089e+07	1.1294e+07	2.58415e+07	1.06579e+07	1.93362e+07	1.33544e+07	2.67981e+07
M433T740_2	3beta,5beta-Ketotriol	433.333	739.8	432.324	3.28616	C27H44O4	[M+H]+			C16494				BioDeepDB	2	pos	4.94677e+06	1.27417e+07	3.80747e+06	3.77052e+06	9.83271e+06	9.99285e+06	5.65579e+06	4.06969e+06	1.4839e+07	2.2185e+07	1.01201e+07	1.32187e+07	5.45808e+06	7.46778e+06	1.16598e+07	4.51029e+06	2.97286e+06	1.04086e+07	9.95366e+06	1.20133e+07	1.66413e+07	1.01044e+07	7.23378e+06	4.48273e+06
M417T823	Secalciferol	417.344	823.4	416.329	18.9123	C27H44O3	[M+H]+			C07712	Lipid metabolism	55721-11-4 / 40013-87-4		BioDeepDB	2	pos	5.81688e+06	9.20784e+06	2.14984e+07	4.55477e+06	8.41281e+06	8.36957e+06	5.57277e+06	5.45465e+06	4.90821e+06	4.55235e+06	5.07502e+06	3.71142e+06	4.83879e+06	5.83987e+06	1.22449e+06	4.21578e+06	4.39255e+06	1.14094e+06	2.65158e+06	5.0162e+06	2.47506e+06	2.55053e+06	3.62194e+06	6.22121e+06
M425T825	Alpha-Tocotrienol	425.307	825.4	424.334	0.797499	C29H44O2	[M+H]+	Prenol lipids	Quinone and hydroquinone lipids	C14153	Metabolism of cofactors and vitamins	1721-51-3 / 58864-81-6	HMDB0006327	BioDeepDB	2	pos	4.31901e+07	1.79738e+07	4.82961e+07	2.28883e+07	2.80566e+07	1.01187e+08	4.48659e+07	5.64277e+07	1.89556e+08	7.24128e+07	3.32437e+07	2.73287e+07	3.86967e+07	1.019e+08	5.45419e+07	7.62812e+07	4.65955e+07	1.52757e+08	2.59779e+07	3.70047e+07	2.04165e+07	4.15959e+07	4.0634e+07	8.69834e+07
M425T726	4a-Carboxy-4b-methyl-5a-cholesta-8,24-dien-3b-ol	425.344	726.3	442.345	16.3021	C29H46O3	[M+H-H2O]+	Prenol lipids	Triterpenoids	C15808	Lipid metabolism		HMDB0001181	BioDeepDB	2	pos	1.63587e+08	1.33798e+08	1.64912e+08	2.48797e+08	1.66654e+08	1.44029e+08	1.35578e+08	1.90079e+08	1.17056e+08	1.43428e+08	1.38369e+08	1.28213e+08	1.46386e+08	1.46456e+08	1.51343e+08	7.6517e+07	1.55939e+08	1.51486e+08	1.86426e+08	4.97238e+07	1.65398e+08	1.3708e+08	1.01976e+08	9.93852e+07
M427T792	Taraxerol	427.366	792.2	426.386	19.6601	C30H50O	[M+H]+	Prenol lipids	Sesterterpenoids	C08637		127-22-0	HMDB0034920	BioDeepDB	2	pos	1.44105e+08	1.16849e+08	1.40445e+08	1.05127e+08	1.29006e+08	1.39355e+08	1.47059e+08	1.62029e+08	1.0318e+08	7.85622e+07	1.53179e+08	9.44685e+07	1.39366e+08	1.60257e+08	2.80139e+07	1.48547e+08	1.50376e+08	3.32071e+07	9.51328e+07	1.39845e+08	5.81481e+07	8.49699e+07	9.71079e+07	2.13471e+08
M429T714	(24R,24(1)R)-Fucosterol epoxide	429.37	713.9	428.365	5.53369	C29H48O2	[M+H]+			C03910				BioDeepDB	2	pos	1.6482e+07	1.66556e+07	2.68512e+07	1.83236e+07	1.7723e+07	1.66584e+07	1.22605e+07	1.68827e+07	1.41603e+07	1.1323e+07	3.91446e+06	1.21632e+07	1.82179e+07	2.58464e+06	1.23057e+07	2.47236e+06	1.80507e+07	7.05826e+06	9.37376e+06	1.27596e+07	1.12301e+07	1.74038e+07	1.37017e+07	9.52647e+06
M429T654	Mifepristone	429.264	654	429.267	4.37181	C29H35NO2	[M]+	Steroids and steroid derivatives	Oxosteroids	C07652		84371-65-3	HMDB0014972	BioDeepDB	2	pos	5.0576e+07	1.70447e+07	1.90005e+07	1.2484e+07	9.92646e+06	1.76756e+07	5.87018e+07	4.16721e+07	4.45182e+07	8.98578e+06	3.83983e+07	2.70523e+07	1.66679e+07	1.37772e+07	7.50673e+07	2.18003e+07	1.63434e+07	4.36265e+07	6.81168e+06	2.45502e+07	5.6631e+06	3.89725e+07	3.14709e+07	7.00976e+07
M438T404	N1,N8-Bis(4-coumaroyl)spermidine	438.239	404.5	437.231	0.723352	C25H31N3O4	[M+H]+			C21169				BioDeepDB	2	pos	2.14052e+07	1.89304e+07	1.96858e+07	2.04806e+07	8.10434e+06	2.44131e+07	9.82827e+06	1.39263e+07	2.75653e+07	1.79255e+07	2.27042e+07	1.77292e+07	4.72273e+07	4.4627e+07	2.78522e+07	3.11373e+07	3.43836e+07	3.43779e+07	3.7116e+07	1.27078e+07	4.31596e+07	3.45918e+07	3.5381e+07	3.00887e+07
M440T692	Leukotriene E4	440.257	691.9	439.239	22.3518	C23H37NO5S	[M+H]+	Fatty Acyls	Eicosanoids	C05952	Lipid metabolism; Immune system; Signaling molecules and interaction	75715-89-8	HMDB0002200	BioDeepDB	2	pos	1.8368e+07	1.23645e+07	1.11819e+07	9.36917e+06	1.2752e+07	1.19377e+07	4.26458e+07	2.96153e+07	4.17556e+07	2.25778e+07	3.06633e+07	3.4471e+07	3.11398e+07	3.0398e+07	908643	2.61642e+07	1.97601e+07	3.22297e+06	2.78307e+06	2.92362e+07	6.24298e+06	1.64164e+07	9.86513e+06	7.87621e+07
M459T766	Soyasapogenol B	459.348	765.7	458.376	29.8539	C30H50O3	[M+H]+	Prenol lipids	Triterpenoids	C08980		595-15-3	HMDB0034648	BioDeepDB	2	pos	5.28077e+07	4.46884e+07	5.95869e+07	4.99654e+07	4.11971e+07	7.12747e+07	7.32439e+07	3.56345e+07	1.43108e+07	3.0639e+07	2.8686e+07	3.74501e+07	8.09986e+07	7.31583e+07	1.58281e+07	9.3481e+07	4.63785e+07	1.6461e+07	2.18052e+07	4.7074e+07	1.39191e+07	3.39484e+07	4.74242e+07	4.68345e+07
M441T725_2	24-Methylenecycloartanol	441.374	725.3	440.402	0.498231	C31H52O	[M+H]+			C08830	Lipid metabolism	1449-09-8		BioDeepDB	2	pos	9.47565e+07	9.05504e+07	8.36987e+07	3.81329e+07	5.17986e+07	1.35834e+08	8.85836e+07	6.91234e+07	4.98299e+07	3.27109e+07	7.13683e+07	4.31846e+07	6.09222e+07	8.46348e+07	2.79309e+07	8.40808e+07	8.52575e+07	2.48785e+07	3.11932e+07	6.18186e+07	8.57179e+06	1.98637e+07	2.87607e+07	5.81952e+07
M445T762	Arabidiol	445.37	761.8	444.397	3.85827	C30H52O2	[M+H]+			C19828				BioDeepDB	2	pos	1.36455e+08	1.94731e+08	3.20925e+09	4.56499e+08	9.12301e+08	5.44296e+08	1.11607e+08	1.26012e+08	8.34616e+07	8.93429e+07	9.95742e+07	1.82497e+08	1.39209e+08	3.49039e+08	7.93275e+07	3.26294e+08	2.84936e+08	7.89602e+07	5.80228e+07	1.35608e+08	1.06818e+08	7.37871e+07	2.25228e+08	5.31143e+08
M464T656	3-Epiecdysone	464.284	656.4	464.314	2.23105	C27H44O6	[M]+			C16496				BioDeepDB	2	pos	3.5191e+07	4.86932e+07	7.42383e+07	1.54451e+07	7.34577e+06	8.74129e+07	6.08539e+07	5.96068e+06	7.86789e+06	3.94833e+06	8.764e+06	4.79434e+06	1.5459e+07	5.10232e+06	3.57245e+06	1.80991e+07	3.52032e+07	2.51757e+06	3.70864e+06	1.80442e+07	2.97624e+07	2.42422e+07	6.47697e+06	1.8403e+07
M464T575	Ecdysone	464.286	574.6	464.314	7.90524	C27H44O6	[M]+			C00477		3604-87-3		BioDeepDB	2	pos	1.01407e+07	1.1181e+07	3.35051e+07	4.68607e+07	2.10058e+07	1.39416e+07	5.57137e+06	6.56793e+07	1.64338e+06	5.93461e+07	1.0337e+07	1.48022e+07	3.83558e+07	1.72424e+07	1.49096e+08	8.67246e+06	5.62807e+06	1.60023e+08	2.22328e+06	1.84064e+06	4.19339e+06	1.39931e+07	1.28595e+07	4.0242e+06
M480T522	26-Hydroxyecdysone	480.28	522.4	480.309	3.67425	C27H44O7	[M]+			C16499		52717-49-4		BioDeepDB	2	pos	1.52495e+07	1.03556e+07	1.36269e+07	1.06757e+07	7.71391e+06	4.53894e+07	1.06201e+07	1.61679e+07	7.51602e+06	1.56168e+07	1.96271e+06	1.58016e+07	1.80292e+07	4.5697e+06	7.86512e+06	4.48316e+07	7.78859e+06	2.95762e+06	8.56287e+06	2.49256e+06	8.03502e+06	1.25106e+07	1.68884e+07	1.01515e+07
M482T781_1	Antibiotic JI-20A	482.325	780.6	481.275	1.21745	C19H39N5O9	[M+H]+			C17704	Biosynthesis of other secondary metabolites	51846-97-0		BioDeepDB	2	pos	5.7587e+08	1.50058e+08	6.47977e+08	3.78198e+08	2.86489e+08	1.22348e+08	5.04435e+08	4.42212e+08	4.74428e+08	3.38542e+08	5.60799e+08	3.4702e+08	1.44249e+09	8.1671e+08	2.54189e+08	1.40356e+09	1.12942e+09	2.82593e+08	4.02719e+08	1.40915e+09	1.01834e+08	4.47641e+08	6.39225e+08	9.65002e+08
M546T104	alpha-D-Galactosyl-1,3-beta-D-galactosyl-1,4-N-acetyl-D-glucosamine	546.204	104.4	545.196	1.88983	C20H35NO16	[M+H]+			C04847				BioDeepDB	2	pos	7.71974e+06	6.88207e+06	8.42606e+06	1.24968e+07	1.8047e+06	2.57868e+06	1.16711e+07	1.1586e+07	3.07005e+06	1.84334e+07	6.69384e+06	1.0294e+07	1.16017e+07	9.65646e+06	6.22376e+07	8.44423e+06	8.2763e+06	4.61089e+07	1.52496e+07	1.40529e+07	3.08463e+07	5.63921e+06	5.19575e+06	1.89897e+06
M568T772	Protoporphyrinogen IX	568.341	771.6	568.305	0.157206	C34H40N4O4	[M]+	Tetrapyrroles and derivatives	Porphyrins	C01079	Metabolism of cofactors and vitamins	7412-77-3	HMDB0001097	BioDeepDB	2	pos	3.95996e+07	5.40021e+07	4.05637e+07	2.48695e+07	2.99482e+07	2.36531e+07	3.05705e+07	3.43166e+07	3.26694e+07	4.13181e+07	3.04837e+07	3.88636e+07	1.96915e+07	4.12526e+07	6.81272e+07	4.53524e+07	4.49654e+07	6.47077e+07	3.45276e+07	4.64255e+06	9.42377e+07	3.66445e+07	1.87863e+07	3.0065e+06
M297T332	5'-S-Methyl-5'-thioinosine	297.065	331.9	298.074	5.46679	C11H14N4O4S	[M-H]-			C19787	Amino acid metabolism	17298-58-7		MetaDNA	2	neg	1.86415e+06	1.27589e+06	2.15882e+06	2.27596e+06	1.23851e+06	4.41339e+06	7.23617e+06	7.53999e+06	1.2891e+06	1.39367e+06	1.11446e+06	1.0682e+06	9.74144e+06	5.83564e+06	3.35254e+06	7.76364e+06	6.2978e+06	3.07194e+06	1.76097e+06	7.90945e+06	2.26905e+06	2.70694e+06	7.50857e+06	2.08099e+07
M242T98	gamma-Glutamyl-beta-cyanoalanine	242.074	97.9	243.085	16.6227	C9H13N3O5	[M-H]-	Carboxylic acids and derivatives	Amines	C05711		16051-95-9	HMDB0060478	MetaDNA	2	neg	1.72915e+07	1.9185e+07	1.64747e+07	1.12082e+07	1.30565e+07	1.18715e+07	1.44689e+07	6.77421e+06	1.60167e+07	6.70397e+06	1.70722e+07	8.66606e+06	1.77155e+07	1.55197e+07	3.61242e+06	2.19218e+07	2.62882e+07	4.11982e+06	7.97782e+06	1.92325e+07	1.36915e+07	6.91713e+06	1.13725e+07	2.35348e+07
M424T385	Dihydrofolic acid	424.133	385.2	443.155	8.5114	C19H21N7O6	[M-H2O-H]-	Azacyclic compounds	Amines	C00415	Metabolism of cofactors and vitamins	4033-27-6	HMDB0001056	MetaDNA	2	neg	1.44223e+06	836611	1.39401e+06	3.16853e+06	4.53066e+06	1.64711e+06	69814.1	1.88144e+06	1.82472e+06	5.11725e+06	3.11477e+06	6.06311e+06	1.79282e+06	534083	9382.53	370777	70460.9	24386.4	2.09568e+06	57665.3	1.20821e+06	2.5658e+06	3.09917e+06	26473.2
M443T391	gamma-L-Glutamyl-S-(hercyn-2-yl)-L-cysteine S-oxide	443.135	390.7	462.166	27.1016	C17H28N5O8S	[M-H2O-H]-			C20995	Amino acid metabolism			MetaDNA	2	neg	26833	18196.2	72748.4	810057	49012.2	464882	1.06237e+06	298331	304333	595901	72361.6	563539	654253	441110	3.6659e+06	603243	1.07057e+06	1.13379e+06	492279	1.0595e+06	775027	306806	485327	939813
M162T348	2-Hydroxyadipic acid	162.053	348.3	162.053	2.46833	C6H10O5	[M]-	Carboxylic acids and derivatives	Alcohols and polyols	C02360		18294-85-4	HMDB0000321	MetaDNA	2	neg	3.37107e+06	4.8113e+06	7.97816e+07	4.42792e+06	8.92566e+06	8.18643e+07	1.6647e+07	7.84671e+06	6.48938e+06	1.75246e+07	1.49338e+07	9.75375e+06	9.69737e+06	3.79329e+06	4.26369e+06	2.07443e+07	4.83404e+07	4.40887e+06	8.80361e+06	1.63359e+07	8.07081e+06	7.24608e+06	1.35089e+07	8.82462e+06
M325T149	Melibiitol	325.113	149.3	344.132	2.79902	C12H24O11	[M-H2O-H]-	Fatty Acyls	Alcohols and polyols	C05399	Carbohydrate metabolism	497-83-6	HMDB0006791	MetaDNA	2	neg	59026.9	2091.59	2717.4	5319.35	49791.7	94794.7	81075.4	2.14245e+06	1.10254e+06	869365	1.4324e+06	1.95207e+06	9787.94	10610.2	96133.2	25897.5	2994.61	48962.4	1.60619e+06	750057	2.18193e+06	2.40009e+06	1.91136e+06	1.534e+06
M277T349	Pantetheine	277.121	349.1	278.13	5.13852	C11H22N2O4S	[M-H]-	Carboxylic acids and derivatives	Alcohols and polyols	C00831	Metabolism of cofactors and vitamins	496-65-1	HMDB0003426	MetaDNA	2	neg	4.47157e+06	3.88039e+06	1.34882e+06	1.33053e+06	2.41099e+06	3.31109e+06	3.33244e+06	4.71595e+06	1.61897e+06	3.07352e+06	953262	3.51923e+06	7.87407e+06	7.29032e+06	8.35524e+06	1.66584e+07	1.28332e+07	6.82715e+06	1.30068e+06	3.68504e+06	2.52561e+06	1.45322e+06	1.97506e+06	3.22285e+06
M160T104	Glucosamine	160.059	104	179.079	11.9329	C6H13NO5	[M-H2O-H]-	Organonitrogen compounds	Alcohols and polyols	C00329	Carbohydrate metabolism	3416-24-8	HMDB0001514	MetaDNA	2	neg	2.97838e+07	3.12611e+07	2.34933e+07	1.8799e+07	1.30072e+07	2.91665e+07	3.65314e+07	1.25993e+07	1.55529e+07	2.04181e+07	1.66062e+07	1.1296e+07	1.52168e+07	1.2253e+07	5.02962e+06	1.55067e+07	1.87506e+07	5.82339e+06	8.11009e+06	2.20998e+07	1.24713e+07	1.37424e+07	1.80134e+07	1.66276e+07
M321T467	dTMP	321.042	467.4	322.057	24.0586	C10H15N2O8P	[M-H]-	Azacyclic compounds	Alcohols and polyols	C00364	Nucleotide metabolism	365-07-1	HMDB0001227	MetaDNA	2	neg	3.77388e+06	30481.1	3.94821e+06	5.05564e+06	32706.6	3.82925e+06	7.2561e+06	8.29772e+07	5.83922e+07	6.07969e+07	1.42006e+07	2.51879e+07	67857.4	31882.5	2.63802e+06	48948.6	3.80787e+06	2.34354e+06	2.16615e+07	1.21265e+07	6.97994e+07	1.12465e+07	2.33607e+06	157478
M242T159	Cytidine	242.077	158.6	243.085	5.05622	C9H13N3O5	[M-H]-	Azacyclic compounds	Alcohols and polyols	C00475	Membrane transport; Nucleotide metabolism	65-46-3		MetaDNA	2	neg	1.49148e+06	2.49611e+06	3.44933e+06	5.44975e+06	3.4098e+06	7.35416e+06	5.23771e+06	2.93635e+06	3.88586e+06	6.64803e+06	4.55113e+06	9.03457e+06	5.41014e+06	3.53829e+06	8.87108e+06	3.32165e+06	9.56659e+06	9.55209e+06	2.903e+06	5.7529e+06	3.3206e+06	3.07796e+06	5.40262e+06	4.75413e+06
M528T475	N-[(3a,5b,7a)-3-hydroxy-24-oxo-7-(sulfooxy)cholan-24-yl]-Glycine	528.26	474.7	529.271	7.42811	C26H43NO8S	[M-H]-	Carboxylic acids and derivatives	Alcohols and polyols	C15559		67030-55-1	HMDB0002496	MetaDNA	2	neg	141887	8628.29	12081.6	229963	7896.28	246641	681656	1.71332e+06	731232	548157	845119	1.1274e+06	93856.3	32509.1	21008.4	89273.2	56715.5	49584.1	1.45887e+06	2.15793e+06	1.08405e+06	1.82869e+06	2.51905e+06	1.1357e+06
M321T150	3'-Ketolactose	321.081	150.3	340.101	4.07995	C12H20O11	[M-H2O-H]-	Organic oxides	Alcohols and polyols	C05403		15990-62-2	HMDB0001030	MetaDNA	2	neg	904790	1.11293e+06	989154	644590	671157	659666	2.32722e+06	1.00437e+06	945438	686937	1.24461e+06	1.64857e+06	1.39249e+06	1.46678e+06	98657.4	3.32025e+06	2.02098e+06	206309	940282	3.1094e+06	546083	767931	1.63569e+06	1.69285e+06
M222T247	6-Acetyl-D-glucose	222.076	247.1	222.074	7.20481	C8H14O7	[M]-	Carboxylic acids and derivatives	Alcohols and polyols	C02655				MetaDNA	2	neg	1.94673e+06	1.98178e+06	2.07262e+06	1.20003e+06	1.43589e+06	2.29388e+06	1.94201e+06	1.75683e+06	1.57371e+06	1.27256e+06	1.70235e+06	1.19192e+06	1.9502e+06	2.30862e+06	381073	2.69304e+06	2.53176e+06	442907	813349	1.75782e+06	839940	1.17769e+06	1.41946e+06	2.23588e+06
M271T578	Naringenin	271.06	578	272.068	5.25343	C15H12O5	[M-H]-	Benzene and substituted derivatives	1-benzopyrans	C00509		480-41-1	HMDB0002670	MetaDNA	2	neg	1.78815e+07	1.33681e+07	2.15642e+07	2.34304e+07	1.86679e+07	4.60642e+07	1.4661e+07	2.7174e+07	1.81195e+07	2.16414e+07	4.3464e+07	1.91737e+07	1.45735e+07	1.19202e+07	8.42598e+06	2.79884e+07	2.36164e+07	9.25144e+06	2.01513e+07	2.73869e+07	2.47949e+07	1.84139e+07	2.70556e+07	2.20818e+07
M271T310	N2-Malonyl-D-tryptophan	271.069	309.9	290.09	12.2108	C14H14N2O5	[M-H2O-H]-	Azacyclic compounds	Amino acids, peptides, and analogues	C03414				MetaDNA	2	neg	1.37114e+06	1.23193e+06	724914	1.02932e+06	1.67812e+06	778974	128538	321873	81906.2	103632	159705	93502.1	579773	695808	5.53325e+06	584712	1.11601e+06	5.14258e+06	930422	403889	3.79603e+06	548184	396685	507029
M266T256	Deoxyguanosine	266.088	256.4	267.097	6.10321	C10H13N5O4	[M-H]-	Azacyclic compounds	Alcohols and polyols	C00330	Membrane transport; Nucleotide metabolism	961-07-9	HMDB0000085	MetaDNA	2	neg	1.21635e+07	1.16527e+07	1.14189e+07	1.26803e+07	1.20844e+07	1.0045e+07	1.09951e+07	1.09303e+07	1.2512e+07	1.28191e+07	1.2316e+07	1.1824e+07	1.07142e+07	9.22223e+06	9.20706e+06	1.02699e+07	1.03419e+07	1.00161e+07	1.01116e+07	1.05306e+07	1.17036e+07	1.17956e+07	1.34476e+07	1.04731e+07
M206T221	Homocitric acid	206.044	220.7	206.043	8.25072	C7H10O7	[M]-	Carboxylic acids and derivatives	Alcohols and polyols	C01251	Carbohydrate metabolism	3562-74-1	HMDB0003518	MetaDNA	2	neg	3.96134e+07	6.24131e+07	4.56495e+07	2.6245e+07	1.4167e+07	3.1089e+07	4.74191e+06	3.61073e+06	3.54472e+06	3.59541e+06	3.9095e+06	3.33751e+06	1.40536e+07	1.89746e+07	1.57057e+06	2.19378e+07	1.85715e+07	2.99979e+06	3.47956e+06	4.02033e+06	2.41973e+06	3.75703e+06	3.68522e+06	4.52623e+06
M407T533	3alpha,7alpha,12beta-Trihydroxy-5beta-cholanate	407.278	533	408.288	4.72402	C24H40O5	[M-H]-	Carboxylic acids and derivatives	Alcohols and polyols	C04661				MetaDNA	2	neg	1.75008e+07	1.18453e+07	1.71093e+07	1.3292e+08	3.45064e+07	3.00417e+07	1.56178e+07	1.38868e+09	4.21856e+09	4.82138e+07	3.48325e+08	3.11182e+08	8.22718e+07	5.80602e+07	3.27923e+07	2.40663e+07	1.55587e+07	2.49677e+07	2.69275e+07	5.2993e+07	1.52883e+08	2.66901e+08	6.03084e+07	5.6351e+07
M131T98	D-Ornithine	131.081	98	132.09	13.9149	C5H12N2O2	[M-H]-	Carboxylic acids and derivatives	Amines	C00515		348-66-3	HMDB0003374	MetaDNA	2	neg	5.18713e+07	1.99421e+07	5.57221e+07	5.4704e+07	4.15714e+07	7.24978e+07	5.00717e+07	8.82069e+07	7.54482e+07	6.27784e+07	7.04324e+07	6.13381e+07	4.57303e+07	7.13351e+07	2.51714e+07	2.45994e+07	3.76405e+07	2.5514e+07	2.06196e+07	1.61951e+07	2.8881e+07	3.00295e+07	4.08e+07	4.1695e+07
M177T90	Gluconolactone	177.038	90	178.048	13.1269	C6H10O6	[M-H]-	Carboxylic acids and derivatives	Alcohols and polyols	C00198	Carbohydrate metabolism	90-80-2	HMDB0000150	MetaDNA	2	neg	5.49227e+06	5.50858e+06	4.52557e+06	3.30229e+06	4.44055e+06	3.13606e+06	4.9472e+06	2.34392e+06	4.08378e+06	2.24972e+06	4.95014e+06	3.11006e+06	5.06268e+06	4.32724e+06	1.27384e+06	6.54564e+06	8.18598e+06	1.36463e+06	2.82833e+06	5.93094e+06	235953	2.5991e+06	3.72167e+06	6.99088e+06
M357T104	Cellobionate	357.102	103.8	358.111	5.38779	C12H22O12	[M-H]-			C20888				MetaDNA	2	neg	5.44461e+06	4.69516e+06	2.54862e+07	2.09362e+07	7.38467e+06	1.69177e+07	9.80831e+06	4.82797e+07	9.52268e+06	1.21042e+07	1.09265e+07	1.40752e+07	4.48914e+07	3.35876e+07	1.43947e+08	6.61018e+07	5.11935e+07	1.22388e+08	1.49617e+07	4.26683e+07	1.57689e+07	1.46417e+07	4.41246e+07	7.51378e+07
M195T146	Gulonic acid	195.049	146.1	196.058	8.83871	C6H12O7	[M-H]-	Carboxylic acids and derivatives	Alcohols and polyols	C00800	Carbohydrate metabolism	20246-53-1/526-97-6	HMDB0003290	MetaDNA	2	neg	9.22651e+06	4.26764e+06	6.11225e+06	7.97837e+06	1.98552e+06	5.8219e+06	9.61615e+06	5.17412e+06	4.26498e+06	3.27895e+06	7.49503e+06	2.33178e+06	7.30064e+06	5.46803e+06	5.51945e+06	1.0826e+07	6.55184e+06	5.57274e+06	4.20215e+06	9.67082e+06	3.34758e+06	5.98187e+06	7.63971e+06	1.04251e+07
M297T34	(9R,10R)-Dihydroxyoctadecanoic acid	297.24	34.1	316.261	8.44427	C18H36O4	[M-H2O-H]-			C08314		120-87-6		MetaDNA	2	neg	7.552e+06	8.33754e+06	8.30481e+06	2.47205e+06	2.86913e+06	3.16264e+06	5.88917e+06	9.00338e+06	3.37954e+06	1.75525e+06	3.49625e+06	3.12541e+06	4.52681e+06	2.38775e+07	2.97833e+06	5.92204e+06	2.36681e+07	1.3066e+07	1.75372e+06	2.22623e+06	8.35427e+06	3.02515e+06	2.03869e+06	6.03034e+06
M483T438	Hydrocortisone sodium succinate	483.203	437.9	484.207	6.7798	C25H33O8. Na	[M-H]-	Carboxylic acids and derivatives	Alcohols and polyols	C08178		125-04-2		MetaDNA	2	neg	1.87257e+06	4.98181e+06	384146	1.26554e+06	1.84134e+06	2.39293e+06	856243	1.07716e+06	2.86196e+06	1.89547e+06	3.91104e+06	3.66219e+06	995161	962048	471288	2.72729e+06	2.57497e+06	357730	2.18546e+06	1.29713e+06	2.06552e+06	2.04402e+06	2.47365e+06	1.28189e+06
M312T686	9,10-12,13-Diepoxyoctadecanoate	312.225	686.5	312.23	17.6152	C18H32O4	[M]-	Carboxylic acids and derivatives	Carbonyl compounds	C14836	Lipid metabolism			MetaDNA	2	neg	3.69476e+06	4.65725e+06	3.10219e+06	6.15204e+06	6.79302e+06	4.17664e+06	5.63838e+06	8.97302e+06	4.58838e+06	4.64639e+06	4.74859e+06	4.54415e+06	6.81264e+06	6.51153e+06	5.96866e+06	2.93514e+07	8.10151e+06	4.77872e+06	3.48515e+06	5.60618e+06	5.63346e+06	4.66824e+06	7.38602e+06	6.07746e+06
M145T109	2(1H)-Quinolinone	145.048	109.3	145.053	29.6444	C9H7NO	[M]-	Azacyclic compounds	Hydropyridines	C06415		59-31-4		MetaDNA	2	neg	1.03766e+07	9.93071e+06	1.07445e+07	1.00613e+07	1.11451e+07	1.57943e+07	1.42544e+07	2.13656e+07	1.08339e+07	9.51766e+06	4.90658e+06	8.58773e+07	1.84316e+07	1.29185e+07	1.09827e+07	1.9882e+07	1.48693e+07	1.16134e+07	1.63868e+07	3.30333e+07	1.79086e+07	2.57355e+07	3.96769e+07	2.98623e+07
M102T86	Dimethylglycine	102.054	86.1	103.063	5.53141	C4H9NO2	[M-H]-	Carboxylic acids and derivatives	Amino acids, peptides, and analogues	C01026	Amino acid metabolism	1118-68-9	HMDB0000092	BioDeepDB	2	neg	1.89977e+06	3.04697e+06	3.33005e+06	8.82602e+06	3.38435e+06	473495	2.79616e+06	682822	1.59399e+06	978745	950593	1.50054e+06	988289	188631	8.81877e+06	336850	3.37429e+06	9.06754e+06	1.53225e+06	2.62692e+06	2.38254e+06	1.72825e+06	1.56603e+06	1.05109e+06
M103T84	Malonate	103.002	83.9	104.011	4.50763	C3H4O4	[M-H]-			C00383	Lipid metabolism; Metabolism of other amino acids; Nucleotide metabolism	141-82-2 / 156-80-9		BioDeepDB	2	neg	44157	16767.4	36052.4	61481.7	36009.3	13304.9	947021	1.05192e+06	888608	461604	1.04357e+06	593161	574984	1.52441e+06	55243.9	1.02165e+06	1.04993e+06	62857.6	562164	798062	247000	786954	966373	1.20561e+06
M105T88	Glyceric acid	105.018	88.2	106.027	5.16771	C3H6O4	[M-H]-	Organooxygen compounds	Carbohydrates and carbohydrate conjugates	C00258	Carbohydrate metabolism; Amino acid metabolism; Lipid metabolism	473-81-4	HMDB0000139	BioDeepDB	2	neg	796123	824299	298537	1.13339e+06	1.16156e+06	172033	327714	346307	492477	895328	755927	733809	938004	372488	1.82647e+06	106340	498803	2.22352e+06	1.17405e+06	588294	1.86336e+06	1.63109e+06	1.58044e+06	261092
M113T95	Dihydrouracil	112.984	94.8	114.043	2.98142	C4H6N2O2	[M-H]-	Diazines	Pyrimidines and pyrimidine derivatives	C00429	Metabolism of cofactors and vitamins; Metabolism of other amino acids; Nucleotide metabolism	504-07-4	HMDB0000076	BioDeepDB	2	neg	3.75397e+07	2.00389e+07	1.22289e+08	6.71315e+07	1.44135e+08	2.01328e+07	1.06286e+08	3.57465e+07	5.39136e+08	5.1497e+08	5.76688e+08	5.68383e+08	3.00823e+07	1.84814e+07	1.45268e+08	1.94673e+07	2.73031e+07	2.62674e+08	3.265e+08	1.42737e+08	6.82769e+08	3.69692e+07	3.93152e+07	2.59872e+07
M115T82	Maleic acid	115.001	81.8	116.011	7.39705	C4H4O4	[M-H]-			C01384	Carbohydrate metabolism; Amino acid metabolism; Metabolism of cofactors and vitamins	110-16-7		BioDeepDB	2	neg	2.90199e+06	2.04257e+06	3.59885e+06	3.40671e+06	1.9838e+06	1.75564e+06	3.02957e+06	854372	1.52822e+06	1.68243e+06	631958	651587	2.09821e+06	5.03681e+06	292850	3.91501e+06	6.42647e+06	308657	628183	1.84441e+06	98037.9	688971	2.55506e+06	1.68229e+06
M115T473	Maleamate	115.037	472.7	115.027	27.5152	C4H5NO3	[M]-			C01596	Metabolism of cofactors and vitamins	557-24-4		BioDeepDB	2	neg	3.24779e+06	3.18178e+06	3.16469e+06	3.34244e+06	3.22264e+06	3.29168e+06	2.36588e+06	3.19503e+06	2.37079e+06	2.34502e+06	712757	2.23991e+06	2.2709e+06	2.29351e+06	2.99248e+06	2.33847e+06	2.91055e+06	3.08419e+06	3.02525e+06	2.65016e+06	3.00637e+06	3.12759e+06	3.29951e+06	2.1354e+06
M117T31	5-Aminopentanoic acid	116.926	30.9	117.079	10.9604	C5H11NO2	[M]-	Carboxylic acids and derivatives	Amino acids, peptides, and analogues	C00431	Amino acid metabolism	660-88-8	HMDB0003355	BioDeepDB	2	neg	5.79368e+08	8.96719e+08	9.38277e+08	7.97275e+08	9.97571e+08	1.71347e+09	7.12795e+08	7.04968e+08	5.58298e+08	3.26615e+08	2.89072e+08	2.50284e+08	6.89226e+08	5.82389e+08	1.35067e+09	7.67369e+08	1.01559e+09	1.27532e+09	5.62283e+08	5.5485e+08	3.53492e+08	6.0313e+08	4.59617e+08	3.6249e+08
M116T112	L-Valine	116.069	111.7	117.079	12.2946	C5H11NO2	[M-H]-	Carboxylic acids and derivatives	Amino acids, peptides, and analogues	C00183	Cancer: overview; Metabolism of cofactors and vitamins; Membrane transport; Digestive system; Translation; Amino acid metabolism	72-18-4	HMDB0000883	BioDeepDB	2	neg	5.02461e+07	3.76098e+07	1.04135e+08	4.8895e+07	1.11844e+08	9.28179e+07	5.34582e+07	1.26835e+08	9.193e+07	8.18607e+07	1.10123e+08	1.04613e+08	5.42131e+07	8.72406e+07	9.06639e+07	1.10995e+08	1.25961e+08	8.38543e+07	7.89267e+07	1.24886e+08	4.21745e+07	9.11973e+07	1.22112e+08	1.17129e+08
M117T823	Betaine	116.927	823.2	117.079	4.64737	C5H11NO2	[M]-	Carboxylic acids and derivatives	Amino acids, peptides, and analogues	C00719	Amino acid metabolism; Membrane transport	107-43-7 / 590-46-5	HMDB0000043	BioDeepDB	2	neg	8.43503e+09	1.38352e+10	6.13745e+09	5.2389e+09	5.3878e+09	1.26218e+10	2.64905e+09	4.04377e+09	5.10649e+09	1.06553e+09	1.29003e+09	2.32756e+09	1.51615e+09	3.69162e+08	1.57376e+09	3.08739e+08	1.29296e+09	1.30612e+09	5.6936e+09	3.44574e+08	7.32924e+08	3.09121e+09	4.18135e+09	5.90699e+08
M117T83	Succinic acid	117.017	82.9	118.027	11.1233	C4H6O4	[M-H]-	Carboxylic acids and derivatives	Dicarboxylic acids and derivatives	C00042	Cancer: overview; Metabolism of cofactors and vitamins; Nervous system; Signal transduction; Endocrine system; Carbohydrate metabolism; Amino acid metabolism; Energy metabolism	110-15-6	HMDB0000254	BioDeepDB	2	neg	3.18395e+08	2.36572e+08	3.01566e+08	2.9683e+08	2.93977e+08	2.95269e+08	2.8242e+08	3.00206e+08	2.96629e+08	2.86011e+08	2.90927e+08	2.73677e+08	2.81841e+08	3.2004e+08	2.51206e+08	2.6557e+08	3.47726e+08	3.03885e+08	2.87091e+08	3.04975e+08	3.00396e+08	3.3767e+08	2.86531e+08	2.79809e+08
M117T112	L-Norvaline	117.072	111.5	117.079	12.342	C5H11NO2	[M]-			C01826		6600-40-4		BioDeepDB	2	neg	851333	1.10662e+06	536736	1.95171e+06	1.93194e+06	540076	762681	856992	1.85125e+06	435384	765454	375362	154440	32577.3	1.21487e+06	84696	635108	1.26101e+06	1.23335e+07	551233	4.35742e+07	850158	592463	81398.5
M120T299	3-Methylthiopropionic acid	120.051	299.3	120.025	9.80092	C4H8O2S	[M]-	Fatty Acyls	Fatty acids and conjugates	C08276	Energy metabolism; Amino acid metabolism	646-01-5	HMDB0001527	BioDeepDB	2	neg	377644	417970	119392	119868	552960	445196	462067	78423	35508.3	511750	72412.6	93848	611328	710443	534968	747677	569113	603544	82056.9	98253.4	75548.4	57633.8	86802.4	336805
M121T427_2	Phenylethylamine	121.028	426.6	121.089	1.45563	C8H11N	[M]-	Benzene and substituted derivatives	Phenethylamines	C05332	Amino acid metabolism	64-04-0	HMDB0012275	BioDeepDB	2	neg	2.24076e+08	2.89655e+08	5.84754e+08	5.66873e+08	3.19607e+08	4.93671e+08	4.19369e+08	2.59232e+08	1.53114e+08	1.69235e+08	8.62869e+07	1.39147e+08	2.84837e+08	1.65332e+08	7.5667e+07	2.8976e+08	4.14735e+08	9.61397e+07	7.40747e+07	1.92719e+08	1.43958e+07	1.19053e+08	1.19699e+08	1.20237e+08
M122T112	Nicotinic acid	122.022	111.7	123.032	11.59	C6H5NO2	[M-H]-	Pyridines and derivatives	Pyridinecarboxylic acids and derivatives	C00253	Metabolism of cofactors and vitamins; Infectious disease: bacterial	59-67-6	HMDB0001488	BioDeepDB	2	neg	4.55156e+07	5.12566e+07	4.66389e+07	6.55988e+07	5.38142e+07	5.18151e+07	7.38013e+07	3.00199e+07	3.99778e+07	3.1909e+07	2.30344e+07	3.49422e+07	3.19157e+07	1.70437e+07	2.13278e+07	3.06502e+07	4.85634e+07	2.19618e+07	2.32778e+07	4.47274e+07	1.67773e+07	2.08549e+07	2.42369e+07	1.96861e+07
M125T237	Caprylic acid	125.095	237.1	144.115	13.6696	C8H16O2	[M-H2O-H]-	Fatty Acyls	Fatty acids and conjugates	C06423	Lipid metabolism; Metabolism of cofactors and vitamins	124-07-2	HMDB0000482	BioDeepDB	2	neg	497733	2.09218e+06	487380	467224	1.56257e+06	1.68749e+06	743159	1.61353e+06	652156	1.18103e+06	1.56296e+06	1.35933e+06	602283	556252	516605	953744	512660	601999	560417	1.79623e+06	429971	506386	1.60947e+06	531039
M147T605	trans-Cinnamate	146.964	605.3	148.052	4.38032	C9H8O2	[M-H]-			C00423	Amino acid metabolism; Metabolism of cofactors and vitamins	140-10-3		BioDeepDB	2	neg	8.91741e+07	9.59633e+07	2.95917e+07	7.11104e+07	6.67677e+07	1.03634e+08	8.45955e+07	3.23847e+07	6.17723e+07	8.87687e+07	8.0363e+07	1.1306e+08	3.10659e+07	3.04376e+07	3.21773e+07	3.6846e+07	2.80349e+07	1.18927e+08	9.11551e+07	4.58774e+07	8.55537e+07	1.18692e+08	9.11829e+07	3.02586e+07
M131T83	Glutaric acid	131.033	83.3	132.042	5.88728	C5H8O4	[M-H]-	Carboxylic acids and derivatives	Dicarboxylic acids and derivatives	C00489	Lipid metabolism; Amino acid metabolism	110-94-1	HMDB0000661	BioDeepDB	2	neg	2.06502e+07	2.93542e+07	3.45168e+07	2.43321e+07	3.36631e+07	5.83521e+07	2.4599e+07	2.99734e+07	1.96607e+07	1.66126e+07	1.44072e+07	1.40727e+07	3.96606e+07	3.0928e+07	8.804e+07	3.24729e+07	4.06927e+07	6.37889e+07	1.91202e+07	3.69517e+07	1.5867e+07	1.90873e+07	1.95579e+07	2.10532e+07
M133T82	L-Malic acid	133.012	81.9	134.022	6.92359	C4H6O5	[M-H]-	Hydroxy acids and derivatives	Beta hydroxy acids and derivatives	C00149	Cancer: overview; Sensory system; Excretory system; Endocrine system; Carbohydrate metabolism; Cancer: specific types	97-67-6 / 6915-15-7	HMDB0000156	BioDeepDB	2	neg	1.11703e+07	1.52738e+07	1.29928e+07	2.03917e+07	9.43692e+06	9.72498e+06	1.97354e+07	2.07667e+07	2.24974e+07	1.78633e+07	1.31593e+07	1.6488e+07	5.85916e+06	4.17396e+06	1.16335e+07	1.21006e+07	1.28797e+07	1.1825e+07	1.60437e+07	2.32863e+07	2.74491e+07	1.32059e+07	2.20516e+07	1.45064e+07
M135T799	Phenyl acetate	134.893	799.1	136.052	0.995254	C8H8O2	[M-H]-			C00548		122-79-2		BioDeepDB	2	neg	2.8859e+07	1.36227e+08	6.14672e+07	2.8931e+07	1.36398e+08	1.26814e+08	3.32932e+07	1.41867e+07	8.63275e+07	7.15755e+07	6.31139e+07	7.6635e+07	6.23458e+07	4.39729e+07	4.89236e+07	6.20034e+07	8.38425e+07	1.22215e+07	5.0957e+07	4.44258e+07	8.51902e+06	6.83022e+07	7.70252e+07	8.19739e+07
M135T155	Hypoxanthine	135.029	155.1	136.038	8.13231	C5H4N4O	[M-H]-	Imidazopyrimidines	Purines and purine derivatives	C00262	Nucleotide metabolism	68-94-0	HMDB0000157	BioDeepDB	2	neg	9.44167e+07	4.56916e+07	5.3839e+07	8.1908e+07	1.15554e+08	2.52791e+07	5.45732e+07	4.18708e+07	8.36681e+07	1.30929e+08	6.95795e+07	1.27059e+08	3.01241e+07	3.05274e+07	1.81498e+07	1.66919e+07	2.76036e+07	1.861e+07	9.67233e+07	9.85064e+06	1.06058e+08	4.16018e+07	6.15262e+07	1.4339e+07
M137T319	Salicylic acid	137.022	318.8	138.032	6.34456	C7H6O3	[M-H]-	Benzene and substituted derivatives	Benzoic acids and derivatives	C00805	Amino acid metabolism; Digestive system	69-72-7	HMDB0001895	BioDeepDB	2	neg	1.86492e+07	2.93069e+07	1.85963e+07	7.19192e+06	5.11026e+06	6.84826e+06	4.24401e+07	717712	1.90257e+07	1.22041e+07	2.03504e+07	1.47374e+07	8.64793e+06	8.61946e+06	210108	1.68164e+07	2.67383e+07	126479	1.30345e+07	2.74917e+07	2.07003e+07	6.47251e+06	6.05012e+06	2.9739e+07
M160T373	Oxoadipic acid	160.04	372.9	160.037	15.6211	C6H8O5	[M]-	Keto acids and derivatives	Medium-chain keto acids and derivatives	C00322	Amino acid metabolism	3184-35-8	HMDB0000225	BioDeepDB	2	neg	3.04628e+06	2.05308e+06	1.66453e+07	5.28645e+06	2.0514e+06	2.77122e+06	1.96292e+06	2.13306e+06	1.84657e+06	2.22871e+06	2.85902e+06	1.90453e+06	5.01478e+06	4.0372e+06	1.76548e+06	3.16576e+06	4.9136e+06	1.55656e+06	1.71958e+06	1.86014e+06	2.23238e+06	1.55657e+06	1.55137e+06	1.74866e+06
M145T96	L-Glutamine	145.06	96.3	146.069	5.81554	C5H10N2O3	[M-H]-	Carboxylic acids and derivatives	Amino acids, peptides, and analogues	C00064	Cancer: overview; Metabolism of cofactors and vitamins; Membrane transport; Nervous system; Excretory system; Digestive system; Carbohydrate metabolism; Nucleotide metabolism; Translation; Amino acid metabolism; Energy metabolism	56-85-9	HMDB0000641	BioDeepDB	2	neg	1.90381e+07	2.41023e+07	2.98846e+07	5.35985e+07	1.98976e+07	1.85725e+07	6.76174e+06	5.7431e+06	988157	933217	822267	920707	2.55908e+07	2.55097e+07	2.08118e+07	1.86902e+07	2.25113e+07	1.68266e+07	5.68559e+06	1.11048e+07	1.66897e+07	1.34003e+07	1.14499e+07	6.33856e+06
M146T86_1	L-Glutamic acid	146.044	86.2	147.053	5.99887	C5H9NO4	[M-H]-	Carboxylic acids and derivatives	Amino acids, peptides, and analogues	C00025	Neurodegenerative disease; Biosynthesis of other secondary metabolites; Translation; Substance dependence; Cellular community - eukaryotes; Energy metabolism; Metabolism of other amino acids; Excretory system; Carbohydrate metabolism; Cancer: overview; Membrane transport; Cell growth and death; Signal transduction; Nervous system; Digestive system; Environmental adaptation; Amino acid metabolism;…	56-86-0	HMDB0000148	BioDeepDB	2	neg	5.05965e+07	5.26342e+07	7.19602e+07	1.07597e+09	1.74709e+08	1.02986e+08	2.73922e+08	1.35217e+08	2.05608e+08	1.39021e+08	9.12865e+07	1.5702e+08	1.25627e+08	1.44263e+08	9.602e+07	1.45511e+08	3.86529e+08	9.01889e+08	2.5791e+08	6.0644e+07	2.53468e+08	1.0154e+08	2.80087e+08	8.63781e+07
M149T393	Phenylpropanoate	149.059	392.7	150.068	12.2368	C9H10O2	[M-H]-	Phenylpropanoic acids		C05629	Amino acid metabolism	501-52-0	HMDB0000764	mzCloud	2	neg	6.98022e+07	8.57078e+07	8.16984e+07	4.78506e+07	1.66138e+08	2.30452e+07	1.2049e+08	4.09613e+08	3.96632e+07	2.70726e+08	1.44931e+08	3.10772e+07	1.64092e+08	2.15342e+08	1.27037e+08	6.93528e+07	1.63008e+08	1.15812e+08	9.3258e+07	1.98875e+08	1.33583e+08	3.93541e+07	1.83281e+07	2.66213e+08
M149T124	D-Xylose	149.044	124.1	150.053	4.50151	C5H10O5	[M-H]-	Organooxygen compounds	Carbohydrates and carbohydrate conjugates	C00181	Carbohydrate metabolism; Membrane transport	58-86-6	HMDB0000098	BioDeepDB	2	neg	2.17305e+07	3.15484e+07	4.43717e+07	4.80281e+07	3.13901e+07	3.86517e+07	2.19871e+07	3.92481e+07	1.9431e+07	1.94868e+07	1.88648e+07	1.35381e+07	4.55582e+07	3.59905e+07	5.73425e+07	4.85644e+07	3.53576e+07	5.8081e+07	1.47912e+07	2.04779e+07	1.52885e+07	2.04708e+07	2.11396e+07	2.66242e+07
M151T311	D-Xylitol	151.111	311.3	152.069	3.18119	C5H12O5	[M-H]-	Organooxygen compounds	Carbohydrates and carbohydrate conjugates	C00379	Carbohydrate metabolism; Membrane transport	87-99-0	HMDB0002917	BioDeepDB	2	neg	572074	707509	723375	830203	623121	659006	696098	265804	594013	1.12527e+06	186603	1.03229e+06	641828	593499	791209	616930	1.07138e+06	623740	528798	716137	988120	975753	950796	277048
M174T98	Citrulline	174.086	98	175.096	7.49898	C6H13N3O3	[M-H]-	Carboxylic acids and derivatives	Amino acids, peptides, and analogues	C00327	Amino acid metabolism	372-75-8	HMDB0000904	BioDeepDB	2	neg	3.4218e+07	7.17415e+07	6.41976e+07	2.25856e+08	1.04379e+08	7.59927e+07	6.10129e+07	8.90595e+06	2.54227e+07	1.34522e+07	1.46084e+07	3.95844e+07	1.59199e+07	2.17145e+06	3.2217e+07	1.82063e+07	6.10406e+07	4.18989e+07	2.4204e+07	1.78565e+07	2.71267e+07	4.16698e+07	2.96811e+07	5.83634e+06
M163T110	L-Fucose	163.059	110.2	164.069	9.42503	C6H12O5	[M-H]-	Organooxygen compounds	Carbohydrates and carbohydrate conjugates	C00507	Carbohydrate metabolism	2438-80-4 / 3615-41-6 73-34-7 / 3615-41-6	HMDB0000174	BioDeepDB	2	neg	8.30223e+07	1.9773e+07	1.8013e+07	2.06304e+07	1.72321e+07	6.16614e+07	9.60876e+07	1.24023e+08	1.14534e+08	4.14858e+07	6.65718e+07	2.13156e+07	1.53174e+07	1.56696e+07	7.33512e+07	1.41052e+07	1.47158e+07	2.08044e+07	3.12935e+07	1.8243e+07	8.14951e+07	1.11058e+08	4.16339e+07	1.58991e+07
M166T104	6-Methylmercaptopurine	166.016	104.4	166.031	26.5505	C6H6N4S	[M]-	Imidazopyrimidines	Purines and purine derivatives	C16614	Xenobiotics biodegradation and metabolism	50-66-8	HMDB0060412	BioDeepDB	2	neg	434739	1.53053e+06	436986	705158	859729	759486	764107	2.83601e+07	2.83473e+07	3.89263e+06	5.51483e+07	5.79768e+06	587234	934606	1.19496e+07	520764	1.16477e+06	7.25876e+06	7.39776e+06	433327	4.15398e+07	5.21429e+07	1.37562e+06	2.33845e+06
M165T243	3-Methylxanthine	165.04	243.5	166.049	8.48368	C6H6N4O2	[M-H]-	Imidazopyrimidines	Purines and purine derivatives	C16357	Biosynthesis of other secondary metabolites	1076-22-8	HMDB0001886	BioDeepDB	2	neg	335924	388605	646273	1.19394e+06	245724	490803	378756	826734	857510	1.23464e+06	825980	1.64234e+06	413143	557151	2.88003e+06	906460	141424	2.77926e+06	537429	335246	250440	520672	549532	223586
M167T104	Uric acid	167.019	103.6	168.028	6.13375	C5H4N4O3	[M-H]-	Imidazopyrimidines	Purines and purine derivatives	C00366	Digestive system; Nucleotide metabolism	69-93-2	HMDB0000289	BioDeepDB	2	neg	4.66364e+06	5.75148e+06	6.31742e+06	8.97461e+06	7.2727e+06	7.07443e+06	7.04965e+06	3.7141e+06	3.0852e+06	3.5606e+06	3.37083e+06	3.92932e+06	4.64223e+06	3.48656e+06	5.1752e+06	4.93784e+06	6.67823e+06	4.83346e+06	2.57208e+06	4.12934e+06	983421	2.0817e+06	3.53472e+06	4.57215e+06
M187T282	Azelaic acid	187.096	281.7	188.105	2.28303	C9H16O4	[M-H]-	Fatty Acyls	Fatty acids and conjugates	C08261		123-99-9	HMDB0000784	BioDeepDB	2	neg	2.32268e+07	4.91953e+08	3.86884e+08	1.17706e+09	2.39035e+07	1.53355e+09	1.35748e+08	2.79632e+07	2.63187e+07	2.73733e+07	4.65468e+07	4.18856e+07	1.4498e+09	8.0923e+08	7.88805e+08	5.09259e+08	1.11705e+09	6.40718e+08	3.99252e+07	1.66561e+07	4.70705e+07	4.09739e+07	3.3145e+07	2.01437e+07
M188T83	N-Acetylglutamic acid	188.055	83.4	189.064	5.64772	C7H11NO5	[M-H]-	Carboxylic acids and derivatives	Amino acids, peptides, and analogues	C00624	Amino acid metabolism	1188-37-0	HMDB0001138	BioDeepDB	2	neg	1.90922e+07	7.75667e+06	1.63465e+07	1.80968e+07	5.06342e+06	1.17912e+07	7.4171e+06	2.60293e+07	1.4297e+07	2.70009e+07	3.61484e+07	3.27208e+07	5.26339e+06	3.37355e+06	8.78061e+06	4.45196e+07	2.42309e+06	1.10445e+07	2.32238e+07	2.81391e+07	1.94156e+07	1.77351e+07	2.38174e+07	1.50527e+07
M173T108	Suberic acid	173.079	108.5	174.089	6.92054	C8H14O4	[M-H]-	Fatty Acyls	Fatty acids and conjugates	C08278		505-48-6	HMDB0000893	BioDeepDB	2	neg	1.67903e+07	1.14987e+07	2.91978e+07	1.903e+07	2.16756e+07	1.27808e+07	2.46991e+07	2.78784e+07	2.3998e+07	3.35081e+07	1.11279e+07	1.81537e+07	2.55367e+07	3.00464e+07	6.96991e+07	4.18675e+07	3.2433e+07	6.3556e+07	2.90067e+07	4.42116e+07	2.27712e+07	2.34492e+07	2.42774e+07	3.51101e+07
M174T151	1H-Indole-3-acetamide	174.075	150.7	174.079	7.12719	C10H10N2O	[M]-	Indoles and derivatives	Indoles	C02693	Amino acid metabolism	879-37-8	HMDB0029739	BioDeepDB	2	neg	777874	130810	143995	788777	509806	124157	95557.7	143572	741480	703982	1.37611e+06	1.08941e+06	948801	652673	603622	485098	580716	636747	133786	140760	958884	1.04481e+06	844753	141298
M173T422	4-Quinolinecarboxylic acid	173.116	422	173.048	4.05526	C10H7NO2	[M]-			C06414		486-74-8		BioDeepDB	2	neg	3.69043e+06	6.3393e+06	1.83409e+06	3.34868e+06	2.12224e+06	6.5764e+06	2.10878e+06	4.01535e+06	3.89008e+06	1.2181e+06	1.34383e+06	1.51639e+06	1.03608e+06	1.3719e+06	1.92494e+06	852282	2.53382e+06	1.68146e+06	2.42929e+06	2.90086e+06	3.5173e+06	1.90664e+06	1.81448e+06	2.04263e+06
M174T83	N-Acetyl-L-aspartic acid	174.039	82.5	175.048	5.86304	C6H9NO5	[M-H]-	Carboxylic acids and derivatives	Amino acids, peptides, and analogues	C01042	Amino acid metabolism	997-55-7	HMDB0000812	BioDeepDB	2	neg	1.59408e+07	2.27621e+07	1.23519e+07	2.27701e+07	1.8768e+07	2.55803e+07	7.43704e+06	2.05369e+06	6.96763e+06	5.43368e+06	5.17429e+06	5.07396e+06	7.23602e+06	3.86761e+06	5.13751e+06	4.76455e+06	2.17682e+06	4.81823e+06	4.78146e+06	5.59501e+06	5.63289e+06	1.58885e+06	1.14415e+07	7.93494e+06
M175T656	Guanidinosuccinic acid	174.953	656.3	175.059	10.2211	C5H9N3O4	[M]-	Carboxylic acids and derivatives	Amino acids, peptides, and analogues	C03139		6133-30-8	HMDB0003157	BioDeepDB	2	neg	8.45461e+06	7.06632e+07	4.35691e+07	3.50921e+07	4.01977e+07	1.19256e+07	3.45379e+07	3.99797e+07	3.87365e+07	4.0635e+07	1.06556e+07	4.76088e+07	3.65786e+07	2.68287e+07	3.48399e+07	4.73004e+07	2.96527e+07	1.13547e+07	1.02152e+07	4.42566e+07	8.45049e+06	7.80841e+06	9.43726e+06	3.75184e+07
M193T273	trans-Ferulic acid	193.05	272.8	194.058	1.16032	C10H10O4	[M-H]-	Cinnamic acids and derivatives	Hydroxycinnamic acids and derivatives	C01494		537-98-4 / 1135-24-6	HMDB0000954	BioDeepDB	2	neg	432018	12555.2	974719	352894	621888	14399.9	4556.67	1.62601e+06	1.73374e+06	1.65801e+06	3.15368e+06	2.09111e+06	71868.7	739114	53634.8	79469.3	327082	25411.1	1.58924e+06	1.38066e+06	9159.69	855939	767039	649021
M161T100	myo-Inositol	161.044	99.7	180.063	8.75539	C6H12O6	[M-H2O-H]-	Organooxygen compounds	Alcohols and polyols	C00137	Carbohydrate metabolism; Membrane transport; Signal transduction	87-89-8/87-9-8	HMDB0000211	BioDeepDB	2	neg	7.66563e+07	8.08737e+07	8.13306e+07	5.57496e+08	4.12749e+08	8.23604e+07	1.70194e+08	1.02007e+08	1.03564e+08	3.26707e+08	2.78216e+08	1.79403e+08	7.19297e+07	5.02008e+07	9.83799e+08	8.28303e+07	7.04222e+07	9.21222e+08	9.46538e+07	9.57991e+07	6.43723e+08	1.00852e+08	6.63778e+08	6.81532e+07
M180T140	D-Mannose	180.065	139.8	180.063	7.77498	C6H12O6	[M]-	Organooxygen compounds	Carbohydrates and carbohydrate conjugates	C00159	Carbohydrate metabolism; Immune system; Membrane transport; Transport and catabolism	3458-28-4 / 3458-28-4 31103-86-3 / 530-26-7	HMDB0000169	BioDeepDB	2	neg	1.38956e+06	1.37567e+06	4.81679e+06	2.7563e+06	3.05067e+06	5.29506e+06	5.65188e+06	2.06759e+06	2.4346e+06	1.09868e+06	1.4162e+06	1.92346e+06	2.43596e+06	2.03928e+06	1.60719e+06	2.02212e+06	3.32003e+06	508467	3.58221e+06	1.32276e+06	3.01065e+06	737374	2.58396e+06	2.76153e+06
M181T95	Sorbitol	180.971	94.8	182.079	8.28027	C6H14O6	[M-H]-	Organooxygen compounds	Carbohydrates and carbohydrate conjugates	C00794	Carbohydrate metabolism; Membrane transport	50-70-4	HMDB0000247	BioDeepDB	2	neg	1.23962e+07	1.26531e+07	2.96655e+07	8.93338e+06	1.43296e+07	4.3861e+07	1.7952e+07	1.37848e+07	1.16617e+07	1.57548e+07	1.26487e+07	1.5197e+07	2.6264e+07	1.33364e+07	1.86794e+06	1.51401e+07	3.53193e+07	1.93284e+06	1.23918e+07	1.74259e+07	3.00233e+08	1.81462e+07	1.30247e+07	1.59625e+07
M204T150_1	Xanthurenic acid	204.029	150.4	205.037	3.27799	C10H7NO4	[M-H]-	Quinolines and derivatives	Quinoline carboxylic acids	C02470	Amino acid metabolism	59-00-7	HMDB0000881	BioDeepDB	2	neg	1.00456e+06	675053	791254	645705	766180	913335	961482	1.28041e+06	659072	781049	574477	793944	966008	655797	91673.3	645002	863737	85742.4	659553	1.03083e+06	776728	676307	744330	864908
M193T87	D-Glucuronic Acid	193.033	86.8	194.043	7.77717	C6H10O7	[M-H]-			C00191	Carbohydrate metabolism	655612-3		BioDeepDB	2	neg	6.48697e+07	2.85862e+07	3.77087e+07	2.79897e+07	8.22469e+06	3.72022e+07	3.64478e+07	2.63945e+07	2.38457e+07	8.20743e+06	1.26351e+07	1.10087e+07	5.55762e+07	3.14593e+07	1.21542e+07	1.2676e+07	4.66789e+07	9.86049e+06	1.68198e+07	1.066e+07	2.05324e+07	8.5435e+06	3.3968e+07	3.34227e+07
M195T249	Gluconic acid	195.112	249.3	196.058	1.02755	C6H12O7	[M-H]-	Organooxygen compounds	Carbohydrates and carbohydrate conjugates	C00257	Carbohydrate metabolism	526-95-4	HMDB0000625	BioDeepDB	2	neg	473602	565353	441069	580431	518111	645927	441932	464311	501890	817412	499722	625278	666386	700488	610555	352439	376921	566250	386436	1.03193e+06	560169	408756	640826	469608
M213T838	Tridecanoic acid	213.184	838.1	214.193	5.21481	C13H26O2	[M-H]-	Fatty Acyls	Fatty acids and conjugates	C17076		638-53-9	HMDB0000910	BioDeepDB	2	neg	3.11595e+06	3.97487e+06	2.34498e+07	7.99483e+06	6.78041e+06	6.00169e+06	7.90145e+06	7.01006e+06	7.15708e+06	2.51397e+06	3.94569e+06	3.64188e+06	7.05339e+06	1.07024e+06	847338	1.79768e+06	1.07359e+07	177784	367905	5.3792e+06	1.26263e+06	3.18221e+06	2.91692e+06	4.68495e+06
M220T103	N-Acetyl-D-glucosamine	220.081	103.4	221.09	5.63479	C8H15NO6	[M-H]-	Organooxygen compounds	Carbohydrates and carbohydrate conjugates	C00140	Carbohydrate metabolism; Membrane transport	7512-17-6	HMDB0000215	BioDeepDB	2	neg	6.96305e+07	3.28717e+07	8.09835e+07	4.36298e+07	5.51453e+07	1.56777e+08	1.07133e+08	1.51213e+08	2.1494e+08	2.32028e+08	6.47109e+07	6.72822e+07	6.89143e+07	1.13258e+08	4.10174e+07	9.83283e+07	8.02065e+07	5.13409e+07	1.92593e+08	7.11728e+07	1.53178e+08	1.39779e+08	1.13862e+08	9.05248e+07
M239T109	Anserine	239.114	109.3	240.122	5.53712	C10H16N4O3	[M-H]-	Peptidomimetics	Hybrid peptides	C01262	Amino acid metabolism; Metabolism of other amino acids	584-85-0	HMDB0000194	BioDeepDB	2	neg	1.34753e+06	1.2823e+06	1.43439e+06	1.53356e+06	1.13995e+06	2.16005e+06	2.01574e+06	2.10935e+06	1.47884e+06	1.04138e+06	1.19409e+06	1.62889e+06	1.18641e+06	1.41011e+06	1.26955e+06	1.53068e+06	1.89253e+06	1.09553e+06	2.87643e+06	2.66835e+06	3.8349e+06	816870	1.24228e+06	1.86282e+06
M223T685	Thymidine	223.026	684.8	242.09	6.24313	C10H14N2O5	[M-H2O-H]-	Pyrimidine nucleosides	Pyrimidine 2'-deoxyribonucleosides	C00214	Nucleotide metabolism	50-89-5	HMDB0000273	BioDeepDB	2	neg	2.08287e+07	2.13118e+07	1.90435e+07	1.37159e+07	1.28717e+07	2.36255e+07	1.99601e+07	1.51032e+07	1.43643e+07	9.15703e+06	1.82156e+07	1.29203e+07	1.58405e+07	2.25038e+07	1.96199e+06	7.10297e+06	2.79513e+07	3.30677e+06	6.35322e+06	1.82923e+07	4.11336e+06	1.26446e+07	1.12738e+07	2.13144e+07
M241T605	Equol	241.085	604.6	242.094	0.493282	C15H14O3	[M-H]-	Isoflavonoids	Isoflavans	C14131		531-95-3	HMDB0002209	BioDeepDB	2	neg	5.83115e+07	1.04367e+08	9.68043e+07	7.23066e+07	6.63785e+07	4.59835e+07	5.81522e+07	3.83413e+07	4.81659e+07	2.98818e+07	3.56123e+07	2.66992e+07	1.56774e+08	5.27888e+07	4.43469e+07	4.87394e+07	6.19969e+07	4.62371e+07	2.52823e+07	6.72789e+07	2.40877e+07	3.51791e+07	4.16509e+07	1.68341e+08
M233T403	Deoxyinosine	233.065	403.1	252.086	9.05325	C10H12N4O4	[M-H2O-H]-	Purine nucleosides	Purine 2'-deoxyribonucleosides	C05512	Membrane transport; Nucleotide metabolism	890-38-0	HMDB0000071	BioDeepDB	2	neg	1.72968e+06	1.85492e+06	2.04837e+06	1.15346e+06	1.35261e+06	1.9273e+06	1.34482e+06	843422	704167	1.02804e+06	1.10699e+06	740709	1.16108e+06	979707	178448	1.4204e+06	1.51376e+06	372740	586844	1.03956e+06	406257	681764	971234	921193
M255T781	Palmitic acid	255.232	781	256.24	4.44889	C16H32O2	[M-H]-	Fatty Acyls	Fatty acids and conjugates	C00249	Lipid metabolism	57-10-3	HMDB0000220	BioDeepDB	2	neg	1.12141e+10	9.97963e+09	3.16235e+09	9.39172e+09	3.22582e+10	4.8647e+09	6.96209e+09	4.42942e+10	3.31332e+10	2.35934e+10	7.70329e+09	1.54451e+10	1.21119e+10	1.4991e+10	7.58806e+09	7.7444e+08	4.3968e+09	8.42883e+09	4.30897e+09	5.17251e+09	1.2253e+10	1.11004e+10	1.1267e+10	2.01125e+09
M243T213	Uridine	243.061	213.3	244.07	4.25994	C9H12N2O6	[M-H]-	Pyrimidine nucleosides		C00299	Membrane transport; Nucleotide metabolism	58-96-8	HMDB0000296	BioDeepDB	2	neg	4.39776e+07	8.10439e+07	7.37324e+07	4.2131e+07	1.80605e+07	2.84561e+07	3.77434e+07	5.09888e+07	3.84123e+07	3.05408e+07	6.40573e+07	2.00093e+07	4.60424e+07	5.98146e+07	9.17858e+06	2.71365e+07	2.68342e+07	7.73567e+06	1.8412e+07	4.41381e+07	1.24981e+07	8.38538e+07	9.62182e+06	3.15789e+07
M253T696	5,7-Dihydroxyflavone	253.049	695.8	254.058	4.68949	C15H10O4	[M-H]-	Flavonoids	Flavones	C10028		480-40-0	HMDB0036619	BioDeepDB	2	neg	1.90948e+06	668054	1.38679e+06	1.51434e+06	2.09453e+06	1.77381e+06	9.67037e+06	880109	1.68765e+06	782673	1.57654e+06	1.08857e+06	1.42034e+06	906964	621364	907084	2.1254e+06	611881	509214	2.65086e+06	7.33153e+06	1.39217e+06	1.44136e+06	1.13727e+06
M257T714	6-Phosphogluconic acid	257.211	714	276.025	5.27905	C6H13O10P	[M-H2O-H]-	Organooxygen compounds	Carbohydrates and carbohydrate conjugates	C00345	Carbohydrate metabolism	921-62-0 / 53411-70-4	HMDB0001316	BioDeepDB	2	neg	609464	938175	143739	403249	2.47412e+06	301448	183265	632585	2.57859e+06	89234.2	585457	73097.5	140735	114901	264405	126007	314833	320968	2.85327e+07	167921	5.55724e+07	231864	187526	112301
M268T432_1	Formononetin	268.063	431.6	268.074	20.3465	C16H12O4	[M]-	Isoflavonoids	O-methylated isoflavonoids	C00858		485-72-3	HMDB0005808	BioDeepDB	2	neg	5.29031e+06	7.60709e+06	1.34153e+07	180732	1.50165e+07	2.13028e+07	1.37624e+07	1.16312e+06	7.07878e+06	2.23476e+06	4.99733e+06	6.17113e+06	1.23251e+07	457974	1.18964e+07	467247	192795	1.15891e+07	1.47969e+06	773698	1.57633e+06	936930	630059	9.7571e+06
M285T794	Luteolin	285.242	794.3	286.048	2.74935	C15H10O6	[M-H]-	Flavonoids	Flavones	C01514		491-70-3	HMDB0005800	BioDeepDB	2	neg	1.09813e+07	1.91196e+07	1.43942e+07	6.85792e+06	2.75136e+06	1.25926e+07	1.87358e+07	3.73291e+06	2.9097e+06	2.23192e+07	9.38743e+06	1.24768e+07	1.23032e+07	1.12964e+06	1.97054e+06	1.95312e+07	5.74905e+06	5.46114e+06	4.28713e+06	5.28846e+06	1.27289e+07	7.59618e+06	2.13568e+07	1.32458e+07
M269T598	Apigenin	269.044	598.4	270.053	4.09688	C15H10O5	[M-H]-	Flavonoids	Flavones	C01477		520-36-5	HMDB0002124	BioDeepDB	2	neg	9.30125e+07	1.00199e+08	9.68565e+07	6.26361e+07	7.87803e+07	1.04253e+08	1.2572e+08	5.91569e+07	6.21102e+07	6.5907e+07	8.867e+07	5.73534e+07	1.81331e+08	8.78752e+07	1.86765e+07	1.02935e+08	9.329e+07	1.90696e+07	4.59875e+07	8.02042e+07	1.14204e+08	9.20684e+07	8.30788e+07	8.70404e+07
M269T795	Dehydroepiandrosterone	269.211	794.9	288.209	5.22316	C19H28O2	[M-H2O-H]-	Steroids and steroid derivatives	Androstane steroids	C01227	Lipid metabolism; Cancer: overview; Endocrine system; Cancer: specific types	53-43-0	HMDB0000077	BioDeepDB	2	neg	5.28151e+07	5.67941e+07	4.15654e+07	6.11738e+07	7.97389e+07	4.8043e+07	4.21457e+07	6.02212e+07	8.93054e+07	3.11544e+07	4.92599e+07	2.7645e+07	5.01059e+07	1.03469e+07	7.03138e+07	5.59366e+07	1.07342e+08	7.97676e+07	7.45793e+07	8.33921e+07	5.69088e+07	2.29133e+07	6.06636e+07	3.43113e+07
M281T639	Oleic acid	281.246	639.1	282.256	9.32991	C18H34O2	[M-H]-	Fatty Acyls	Fatty acids and conjugates	C00712	Lipid metabolism	112-80-1	HMDB0000207	BioDeepDB	2	neg	2.52037e+06	3.39404e+06	3.10604e+06	4.23248e+06	1.98074e+06	1.90775e+06	3.37387e+06	1.61012e+06	2.13586e+06	2.0791e+06	2.05188e+06	2.36318e+06	2.12748e+06	554688	1.07483e+06	4.32325e+06	5.50329e+06	1.31178e+06	3.27976e+06	6.91488e+06	555987	4.74009e+06	4.91953e+06	4.28384e+06
M309T726	Ribose 1,5-bisphosphate	309.172	726.5	309.986	7.87039	C5H12O11P2	[M-H]-	Organooxygen compounds	Carbohydrates and carbohydrate conjugates	C01151	Carbohydrate metabolism; Metabolism of other amino acids	14689-84-0	HMDB0011688	BioDeepDB	2	neg	3.45013e+07	3.93475e+06	1.28687e+07	5.67902e+06	9.35797e+06	2.18183e+07	5.55388e+07	2.10356e+07	1.31586e+07	2.30526e+06	3.62323e+06	2.59773e+06	1.24724e+07	1.38597e+07	901921	1.18911e+07	4.24829e+06	1.05462e+06	4.91094e+06	5.3748e+06	6.44593e+06	621977	1.18177e+06	3.72142e+06
M299T825	all-trans-Retinoic acid	299.257	825	300.209	1.9477	C20H28O2	[M-H]-	Prenol lipids	Retinoids	C00777	Cancer: overview; Immune system; Metabolism of cofactors and vitamins; Cancer: specific types	302-79-4	HMDB0001852	BioDeepDB	2	neg	7.50119e+08	7.28512e+08	6.78218e+08	1.08624e+09	8.72872e+08	5.11549e+08	6.92167e+08	1.0149e+09	5.25313e+08	6.11608e+08	7.21126e+08	7.0819e+08	9.35763e+08	7.70801e+08	8.32148e+08	4.83275e+09	1.09332e+09	6.50207e+08	1.81652e+08	6.97193e+08	6.51495e+08	6.42124e+08	1.07988e+09	9.69186e+08
M341T101	Cellobiose	341.107	101.2	342.116	2.0256	C12H22O11	[M-H]-			C00185	Carbohydrate metabolism; Membrane transport	16462-44-5 / 528-50-7		BioDeepDB	2	neg	1.52636e+07	1.59594e+07	7.43072e+07	1.41146e+07	5.77591e+07	1.46484e+07	1.75881e+07	7.88367e+06	1.34152e+07	1.11842e+07	1.27364e+07	1.04196e+07	1.32891e+07	5.05211e+07	8.67846e+06	1.36393e+07	2.62581e+07	8.83358e+06	2.23432e+07	3.83266e+07	7.97562e+06	7.26403e+07	9.5871e+07	1.9616e+08
M327T782	Cortexolone	327.198	782.4	346.214	6.38757	C21H30O4	[M-H2O-H]-	Steroids and steroid derivatives	Hydroxysteroids	C05488	Lipid metabolism; Endocrine and metabolic disease; Endocrine system	152-58-9	HMDB0000015	MoNA	2	neg	1.60594e+07	5.9476e+06	5.94848e+06	2.05796e+07	1.4551e+07	1.39521e+07	3.21474e+07	2.69897e+07	2.69338e+07	2.66678e+07	2.24866e+07	6.89109e+06	5.10061e+06	5.32397e+06	8.27905e+06	1.83003e+07	7.20164e+06	7.60585e+06	1.75343e+07	1.76228e+07	6.24099e+06	1.5361e+07	1.07222e+07	2.33154e+07
M340T761	Fructose 1,6-bisphosphate	340.201	760.8	339.996	27.7003	C6H14O12P2	[M]-	Organooxygen compounds	Carbohydrates and carbohydrate conjugates	C00354	Cancer: overview; Amino acid metabolism; Signal transduction; Endocrine system	488-69-7	HMDB0001058	BioDeepDB	2	neg	2.13276e+06	2.56162e+06	3.33829e+06	6.53352e+06	2.48594e+06	3.68181e+06	4.28314e+06	2.01917e+07	2.28084e+06	2.77033e+06	1.82793e+06	7.4594e+06	6.12197e+06	4.22841e+06	1.05833e+06	5.16477e+06	4.90078e+06	1.36597e+06	3.02817e+07	3.96766e+07	2.92757e+07	2.77831e+07	3.35995e+07	5.98744e+07
M367T802	Tetracosanoic acid	367.356	802	368.365	5.78186	C24H48O2	[M-H]-	Fatty Acyls	Fatty acids and conjugates	C08320	Lipid metabolism	557-59-5	HMDB0002003	MoNA	2	neg	4.94842e+07	5.45952e+07	6.63663e+07	7.26688e+07	4.69139e+07	5.19496e+07	5.31972e+07	6.34656e+07	4.79068e+07	7.07342e+07	8.45511e+07	7.23789e+07	5.49002e+07	5.46154e+07	8.32113e+07	5.18043e+07	6.78172e+07	6.26935e+07	7.39094e+07	6.51339e+07	9.50296e+07	7.82871e+07	7.86262e+07	7.65815e+07
M391T670_2	Chenodeoxycholic acid	391.283	670.2	392.293	3.04974	C24H40O4	[M-H]-	Steroids and steroid derivatives	Bile acids, alcohols and derivatives	C02528	Lipid metabolism; Digestive system	474-25-9	HMDB0000518	BioDeepDB	2	neg	1.46021e+09	1.48509e+09	1.31397e+09	1.22316e+09	8.17431e+08	3.11077e+08	2.68425e+09	3.88221e+09	2.57945e+09	1.75628e+09	1.80401e+09	2.33038e+09	1.10256e+09	7.64956e+08	1.06757e+09	8.28081e+08	7.16106e+08	1.0487e+09	2.01081e+09	1.45053e+09	3.37258e+09	1.98169e+09	1.47482e+09	1.46183e+09
M408T704	Allocholic acid	408.204	704.1	408.288	3.11896	C24H40O5	[M]-	Steroids and steroid derivatives	Bile acids, alcohols and derivatives	C00695	Lipid metabolism; Digestive system	2464-18-8 / 81-25-4	HMDB0000505	BioDeepDB	2	neg	9.68314e+06	1.52486e+06	8.10573e+06	3.03434e+06	2.19242e+06	3.06676e+06	8.1613e+06	1.19099e+07	3.69632e+06	7.02512e+06	7.0922e+06	7.31426e+06	9.77222e+06	3.01082e+06	784673	6.38774e+06	6.62463e+06	951655	3.00641e+06	7.90729e+06	1.10947e+06	2.43769e+06	2.32771e+06	3.105e+07
M416T377	Daidzin	416.114	376.6	416.111	8.41115	C21H20O9	[M]-	Isoflavonoids	Isoflavonoid O-glycosides	C10216		552-66-9	HMDB0033991	BioDeepDB	2	neg	61029.2	34803.1	1.60842e+06	1.21925e+06	326545	124231	95013.8	2.00744e+06	511128	302944	55815.7	588438	379415	461639	1.73811e+07	279714	322149	7.68464e+06	2.79386e+06	1.10839e+06	3.28983e+06	430032	2.20049e+06	411708
M401T465_1	25-Hydroxycholesterol	401.085	465.5	402.35	6.07982	C27H46O2	[M-H]-	Steroids and steroid derivatives	Cholestane steroids	C15519	Lipid metabolism	2140-46-7	HMDB0006247	BioDeepDB	2	neg	460036	402165	855664	1.6992e+06	5.81395e+06	217762	664912	5.01914e+06	7.56556e+06	2.88462e+06	276478	3.02853e+06	4.9582e+06	6.66377e+06	4.35797e+07	971705	2.84172e+06	6.16496e+07	6.79241e+06	1.66152e+06	6.6682e+06	3.49922e+06	5.54007e+06	493880
M448T588	Glycochenodeoxycholic acid	448.305	588.5	449.314	3.39947	C26H43NO5	[M-H]-			C05466	Lipid metabolism; Digestive system	16564-43-5		BioDeepDB	2	neg	2.23429e+06	2.1222e+06	7.28116e+06	2.29126e+06	3.48823e+06	2.39224e+06	2.78508e+06	4.60204e+06	9.74899e+06	1.87132e+06	8.51423e+06	7.91113e+06	1.97212e+06	5.86398e+06	2.35127e+06	9.52384e+06	7.84521e+06	8.07175e+06	8.45062e+06	5.92452e+06	8.23683e+06	3.28659e+06	5.12557e+06	7.38199e+06
M441T675	Folic acid	441.264	675.1	441.14	24.9612	C19H19N7O6	[M]-	Carboxylic acids and derivatives	Amino acids, peptides, and analogues	C00504	Metabolism of cofactors and vitamins; Digestive system	59-30-3	HMDB0000121	BioDeepDB	2	neg	1.72161e+06	2.02713e+06	828828	1.51334e+06	2.35841e+06	900056	589050	2.11891e+06	1.82556e+06	1.19149e+06	2.31556e+06	1.58504e+06	1.23036e+06	2.3427e+06	1.30811e+06	1.26791e+06	1.1548e+06	2.7934e+06	442935	2.10052e+06	678973	559381	2.39166e+06	1.51575e+06
M464T524	Glycocholic acid	464.298	524.5	465.309	7.12271	C26H43NO6	[M-H]-			C01921	Lipid metabolism; Digestive system	1192657-83-2		BioDeepDB	2	neg	7.52516e+06	1.92207e+06	4.04893e+06	2.67496e+06	1.64317e+06	1.46155e+06	1.43496e+06	4.53528e+06	1.50144e+06	2.94362e+06	7.50955e+06	5.32404e+06	1.08122e+07	1.68894e+06	1.6329e+06	2.07819e+06	1.65476e+06	1.83644e+06	8.16275e+06	3.2136e+06	5.33229e+06	5.46317e+06	6.28758e+06	3.26866e+06
M632T799	3,3',5'-Triiodo-L-thyronine	631.525	799.2	650.79	9.65917	C15H12I3NO4	[M-H2O-H]-			C07639	Endocrine system	5817-39-0		BioDeepDB	2	neg	3.85291e+07	1.22652e+06	1.11835e+08	9.33641e+06	6.08359e+06	3.42527e+07	4.72427e+07	1.28271e+08	3.45832e+07	838830	1.05226e+07	2.53863e+06	1.12809e+08	1.83685e+08	2.10048e+07	2.94209e+08	6.67161e+07	2.04352e+07	1.28413e+06	9.69863e+07	2.86804e+07	4.71648e+06	1.05329e+06	2.47384e+08
M665T107_1	Stachyose	665.207	106.9	666.222	9.72128	C24H42O21	[M-H]-			C01613	Carbohydrate metabolism	54261-98-2	HMDB0003553	BioDeepDB	2	neg	1.16404e+06	535569	1.06365e+06	6.97694e+06	1.71868e+06	442498	2.09719e+06	3.37421e+06	3.25807e+06	3.88732e+06	1.50559e+06	3.93192e+06	1.14972e+06	907738	2.84197e+06	1.10553e+06	1.06773e+06	2.7624e+06	1.461e+07	1.67993e+06	5.65043e+06	2.7848e+06	3.20218e+06	1.43958e+06
M101T171	L-Erythrulose	101.023	170.6	120.042	11.9775	C4H8O4	[M-H2O-H]-	Organooxygen compounds	Carbohydrates and carbohydrate conjugates	C02045		533-50-6/496-55-9	HMDB0006293	BioDeepDB	2	neg	1.95885e+06	2.44503e+07	3.1107e+07	1.79334e+07	1.55148e+06	3.00395e+07	1.79971e+06	1.57224e+06	944560	979932	1.09311e+07	519155	2.27877e+07	2.76307e+07	1.12361e+06	1.76485e+07	2.16854e+07	1.122e+06	314382	9.43137e+06	81230.6	3.09583e+06	1.75666e+07	9.30808e+06
M103T103	(R)-3-Hydroxybutyric acid	103.038	102.7	104.047	16.7316	C4H8O3	[M-H]-	Hydroxy acids and derivatives	Beta hydroxy acids and derivatives	C01089	Carbohydrate metabolism; Signal transduction	625-72-9/300-85-6	HMDB0000011	BioDeepDB	2	neg	4.8385e+06	1.95832e+07	3.0302e+06	1.69267e+07	5.76727e+06	8.04494e+06	4.96346e+06	7.65115e+06	1.14845e+07	1.42843e+07	1.26226e+07	1.69384e+07	2.42442e+07	1.32786e+07	5.51146e+07	1.38527e+07	1.72624e+07	6.25399e+07	7.44761e+07	9.27654e+06	1.36269e+08	1.41985e+07	5.16109e+06	2.32661e+06
M107T240	o-Cresol	107.049	239.7	108.058	15.8807	C7H8O	[M-H]-	Phenols	Cresols	C01542		95-48-7	HMDB0002055	BioDeepDB	2	neg	4.47351e+06	6.8367e+06	4.85061e+06	3.88903e+06	3.59996e+06	4.48827e+06	4.86734e+06	2.58565e+06	2.25923e+06	2.05571e+06	3.53921e+06	3.25968e+06	3.42157e+06	2.35262e+06	462336	1.99589e+06	5.67444e+06	643737	836952	3.85572e+06	535559	1.71433e+06	3.98565e+06	3.88455e+06
M123T474	4-Methylcatechol	123.043	473.8	124.052	21.326	C7H8O2	[M-H]-	Phenols	Benzenediols	C06730		452-86-8	HMDB0000873	BioDeepDB	2	neg	5.9747e+06	888428	878205	2.95137e+06	1.1116e+06	1.3996e+06	4.62703e+06	3.39903e+06	5.27705e+06	2.3913e+06	5.49372e+06	4.73896e+06	4.51873e+06	1.31899e+06	256090	948325	3.19632e+06	335997	3.38261e+06	2.53966e+06	1.12438e+06	849682	3.02195e+06	3.29615e+06
M131T103	L-Ribulose	131.033	102.9	150.053	11.5238	C5H10O5	[M-H2O-H]-	Organooxygen compounds	Carbohydrates and carbohydrate conjugates	C00310	Carbohydrate metabolism	2042-27-5/551-84-8	HMDB0003371	BioDeepDB	2	neg	1.41642e+08	2.52267e+08	2.86725e+08	2.63815e+08	2.70216e+08	4.75729e+08	2.09934e+08	1.73362e+08	5.72938e+07	1.56807e+08	9.57646e+07	9.01877e+07	2.36698e+08	1.52234e+08	1.07661e+07	1.59263e+08	2.92557e+08	4.05743e+08	1.51462e+08	8.00341e+07	7.12843e+07	1.68501e+08	1.56216e+08	1.42329e+08
M151T239	p-Hydroxyphenylacetic acid	151.039	239.3	152.047	6.77971	C8H8O3	[M-H]-	Phenols	1-hydroxy-2-unsubstituted benzenoids	C00642	Amino acid metabolism	156-38-7	HMDB0000020	MoNA	2	neg	4.20164e+06	4.70078e+06	5.1395e+06	6.65836e+06	4.85901e+06	4.98937e+06	1.8716e+06	2.72536e+06	1.76533e+06	1.62002e+06	1.57312e+06	1.40773e+06	3.46827e+06	1.96731e+06	3.75989e+06	3.00607e+06	2.71623e+06	2.92611e+06	6.63512e+06	419781	1.03265e+07	676762	1.0964e+06	2.41453e+06
M133T99	Ribitol	133.049	98.8	152.069	9.84601	C5H12O5	[M-H2O-H]-	Organooxygen compounds	Carbohydrates and carbohydrate conjugates	C00474	Carbohydrate metabolism; Metabolism of cofactors and vitamins	488-81-3	HMDB0000508	BioDeepDB	2	neg	2.39062e+06	2.08881e+06	4.81344e+06	4.61245e+06	2.32997e+06	3.82867e+06	3.50926e+06	1.51127e+07	1.60072e+07	9.20462e+06	2.07979e+07	1.06019e+07	2.05573e+06	1.42667e+06	3.41956e+07	1.45549e+06	5.60256e+06	4.7803e+07	2.67412e+07	4.62709e+06	6.99219e+07	1.16382e+07	6.41714e+06	3.85481e+06
M148T295	7-Methyladenine	148.061	295.1	149.07	12.3192	C6H7N5	[M-H]-	Imidazopyrimidines	Purines and purine derivatives	C02241		935-69-3	HMDB0011614	BioDeepDB	2	neg	3.96063e+06	4.59102e+06	9.51663e+06	3.55097e+06	4.32015e+06	8.05612e+06	1.2889e+07	1.12883e+07	4.5324e+06	6.37416e+06	2.60667e+06	4.35647e+06	1.05705e+07	6.83142e+06	3.04571e+06	9.88111e+06	1.04844e+07	3.35434e+06	1.41196e+06	1.08148e+07	597940	4.61388e+06	6.61744e+06	1.16519e+07
M180T424	Alpha-D-Glucose	180.064	423.7	180.063	5.55357	C6H12O6	[M]-	Organooxygen compounds	Carbohydrates and carbohydrate conjugates	C00267	Carbohydrate metabolism; Excretory system	492-62-6	HMDB0003345	BioDeepDB	2	neg	1.63992e+06	2.43429e+06	2.43168e+06	2.9772e+06	1.60748e+06	3.68396e+06	3.11842e+06	4.30485e+06	2.83842e+06	3.10621e+06	5.51752e+06	2.1858e+06	4.80768e+06	4.71672e+06	2.52489e+06	6.58621e+06	3.83423e+06	2.32775e+06	2.30337e+06	2.27046e+06	2.48403e+06	7.56472e+06	1.83522e+06	4.61678e+06
M215T246_1	6-Aminopenicillanic acid	215.048	246.3	216.057	6.97518	C8H12N2O3S	[M-H]-	Carboxylic acids and derivatives	Amino acids, peptides, and analogues	C02954		551-16-6	HMDB0060618	BioDeepDB	2	neg	5.71407e+06	5.71051e+06	5.82428e+06	3.90011e+06	5.76131e+06	8.81069e+06	7.40516e+06	5.56414e+06	4.38479e+06	3.87619e+06	5.57641e+06	3.57512e+06	5.70809e+06	6.76214e+06	2.26202e+06	8.27332e+06	7.696e+06	2.05587e+06	3.19421e+06	5.85901e+06	3.56894e+06	4.91915e+06	5.47556e+06	8.33583e+06
M210T282	Phosphocreatine	210.025	282.3	211.036	17.617	C4H10N3O5P	[M-H]-	Carboxylic acids and derivatives	Amino acids, peptides, and analogues	C02305	Amino acid metabolism	67-07-2	HMDB0001511	BioDeepDB	2	neg	525271	479330	509544	791887	635815	1.00312e+06	464383	690209	537165	538013	584299	465022	600786	851893	554900	784133	863947	535598	472441	383583	221522	619378	715736	201912
M217T86	gamma-Glutamylalanine	217.081	85.6		8.29183	C7H11N2O5R	[M-H]-	Carboxylic acids and derivatives	Amino acids, peptides, and analogues	C03740	Metabolism of other amino acids	5875-41-2	HMDB0006248	BioDeepDB	2	neg	1.65684e+07	2.21498e+07	2.15542e+07	2.97423e+07	1.55914e+07	2.402e+07	1.84966e+07	7.40899e+06	1.73257e+06	1.19017e+06	5.0416e+06	4.97811e+06	1.24575e+07	427237	388860	573192	1.70921e+07	2.55913e+06	1.16527e+06	1.59154e+07	838756	1.66856e+06	1.31336e+06	296434
M237T402	3-Hydroxyflavone	237.05	401.8	238.063	23.7004	C15H10O3	[M-H]-	Flavonoids	Flavones	C01495		577-85-5	HMDB0031816	MoNA	2	neg	585942	783168	753233	505204	427332	796379	1.00453e+06	597165	392161	294929	383543	212571	657440	495316	48666	1.18882e+06	890578	168318	180364	876556	108059	481599	519815	1.41919e+06
M249T794	Gemfibrozil	249.148	794	250.157	6.82326	C15H22O3	[M-H]-	Phenol ethers		C07020		25812-30-0	HMDB0015371	BioDeepDB	2	neg	1.67653e+07	1.69388e+07	2.15835e+07	1.17386e+07	1.43981e+07	1.79705e+07	1.2975e+07	1.30769e+07	1.07381e+07	7.47274e+06	1.38495e+07	9.9125e+06	1.53812e+07	1.66263e+07	980387	2.90704e+07	2.10557e+07	878861	1.13605e+07	2.14108e+07	8.3722e+06	1.99178e+06	1.34256e+07	2.81105e+07
M263T329	(S)-Abscisic acid	263.127	328.9	264.136	5.32061	C15H20O4	[M-H]-	Prenol lipids	Sesquiterpenoids	C06082		21293-29-8	HMDB0035140	BioDeepDB	2	neg	345412	182130	313516	364032	242963	183402	540581	2.77983e+06	3.87043e+06	4.27087e+06	4.46173e+06	3.95741e+06	209944	199552	2.24519e+06	261758	232271	1.66303e+06	3.18155e+06	5.27952e+06	1.62822e+06	719248	471036	1.01204e+06
M271T460	Sotalol	271.107	459.9	272.12	17.7052	C12H20N2O3S	[M-H]-	Benzene and substituted derivatives	Sulfanilides	C07309		3930-20-9	HMDB0014632	BioDeepDB	2	neg	5.07299e+07	2.18965e+07	5.38293e+07	9.58027e+06	1.73787e+07	7.45365e+06	7.6706e+06	4.35853e+06	4.46941e+07	3.97974e+06	4.80672e+06	3.50709e+06	4.58138e+06	1.4004e+07	1.04095e+06	5.30729e+06	2.76918e+07	1.24755e+06	2.37587e+06	7.71851e+06	1.92421e+06	5.97309e+07	3.06055e+07	7.52048e+06
M273T510	Phloretin	273.077	510.4	274.084	0.732395	C15H14O5	[M-H]-	Linear 1,3-diarylpropanoids	Chalcones and dihydrochalcones	C00774		60-82-2	HMDB0003306	BioDeepDB	2	neg	343976	536598	2.48958e+06	400129	3.29846e+06	490781	377121	2.03122e+06	402214	325931	2.16892e+06	182658	360692	603429	371099	871651	3.96375e+06	466001	318604	3.46764e+06	650716	641331	791656	2.78273e+06
M275T438	Saccharopine	275.13	437.9	276.132	17.0829	C11H20N2O6	[M-H]-	Carboxylic acids and derivatives	Amino acids, peptides, and analogues	C00449	Amino acid metabolism	997-68-2	HMDB0000279	BioDeepDB	2	neg	98115.8	95511.4	53071.5	98981.9	69894.6	57182.4	52862.3	1.66128e+06	71343.1	597263	507896	430736	92915.5	73586	705490	54758.1	117528	633194	504044	118605	736758	2.3741e+06	1.76658e+06	103618
M281T448	Niflumic Acid	281.051	448.3	282.062	13.2503	C13H9F3N2O2	[M-H]-	Benzene and substituted derivatives	Trifluoromethylbenzenes	C13698		4394-00-7	HMDB0015573	MoNA	2	neg	1.52792e+06	719634	846799	929316	1.17847e+06	987832	2.53172e+06	655508	1.84596e+06	669510	1.56321e+06	605611	3.75597e+06	1.71294e+06	2.54009e+06	637015	2.18609e+06	2.58051e+06	511584	1.37226e+06	1.72741e+06	715903	681203	1.68492e+06
M283T247	Xanthosine	283.067	247.2	284.076	6.09044	C10H12N4O6	[M-H]-	Purine nucleosides		C01762	Membrane transport; Biosynthesis of other secondary metabolites; Nucleotide metabolism	146-80-5	HMDB0000299	mzCloud	2	neg	873365	1.41485e+06	3.23456e+06	1.47032e+06	1.63583e+06	1.80995e+06	3.26734e+06	2.37903e+06	1.68291e+06	2.60719e+06	1.25501e+06	2.21037e+06	2.79455e+07	5.70872e+06	6.96113e+06	4.94742e+06	3.94203e+06	7.11161e+06	2.28848e+06	4.14308e+06	2.95519e+06	2.48837e+06	7.02678e+06	8.54438e+06
M271T777	16-Hydroxy hexadecanoic acid	271.226	777	272.235	5.25023	C16H32O3	[M-H]-	Fatty Acyls	Fatty acids and conjugates	C18218		506-13-8	HMDB0006294	BioDeepDB	2	neg	3.52151e+08	1.42912e+08	1.25932e+08	2.56447e+08	4.94148e+08	5.30706e+07	2.72107e+08	1.22748e+08	3.09517e+08	9.05941e+07	1.68871e+08	1.25663e+08	8.90708e+07	4.95251e+07	2.24966e+08	1.56628e+08	1.74639e+08	2.34085e+08	3.26719e+08	1.05711e+08	2.06495e+08	2.46403e+08	2.01782e+08	1.09501e+08
M295T771	9,10-Epoxyoctadecenoic acid	295.227	771.1	296.235	4.14597	C18H32O3	[M-H]-	Fatty Acyls	Fatty acids and conjugates	C14825	Lipid metabolism		HMDB0004701	BioDeepDB	2	neg	3.01716e+08	1.45579e+08	5.08067e+08	3.64297e+08	5.11548e+08	2.66757e+08	4.69967e+08	3.91522e+08	5.14125e+08	4.49723e+08	9.32452e+08	4.19184e+08	4.51594e+08	3.95718e+08	1.63779e+08	6.00462e+08	3.40198e+08	1.15137e+08	3.24936e+08	2.88212e+08	4.47819e+08	3.03151e+08	3.47403e+08	4.47023e+08
M301T529	Enterodiol	301.143	529.3	302.152	5.97723	C18H22O4	[M-H]-	Dibenzylbutane lignans	Dibenzylbutanediol lignans	C18166		80226-00-2	HMDB0005056	BioDeepDB	2	neg	1.11385e+07	1.08659e+07	1.22409e+07	1.30696e+07	6.59917e+06	1.25967e+07	1.45978e+07	1.14015e+07	7.63162e+06	5.73433e+06	8.27688e+06	5.78471e+06	6.9337e+06	8.65589e+06	2.7497e+06	8.31969e+06	1.04785e+07	3.83717e+06	6.37077e+06	7.56993e+06	3.65782e+06	8.52378e+06	1.22285e+07	2.17343e+06
M284T785	Stearic acid	284.266	785	284.272	19.6999	C18H36O2	[M]-	Fatty Acyls	Fatty acids and conjugates	C01530	Lipid metabolism	57-11-4/646-29-7	HMDB0000827	BioDeepDB	2	neg	1.85707e+08	2.51608e+08	3.86073e+07	3.33605e+08	1.95489e+08	2.05436e+08	5.42889e+07	3.8372e+08	1.94988e+08	1.5827e+08	4.45372e+08	2.29015e+08	7.46231e+07	4.13378e+07	2.79685e+08	3.99429e+08	2.83314e+08	3.08418e+08	3.41373e+08	3.86613e+08	4.36203e+07	4.0782e+08	4.39861e+08	3.72304e+08
M311T630	9(S)-HPODE	311.221	629.9	312.23	5.78367	C18H32O4	[M-H]-	Fatty Acyls	Lineolic acids and derivatives	C14827	Lipid metabolism	29774-12-7	HMDB0006940	BioDeepDB	2	neg	6.13522e+06	7.38622e+06	5.7111e+06	1.09335e+07	9.78229e+06	6.38802e+06	7.57932e+06	1.31724e+07	7.00984e+06	7.23501e+06	8.04843e+06	7.56932e+06	9.92384e+06	9.40302e+06	9.27336e+06	4.30978e+07	1.29101e+07	6.81276e+06	5.1643e+06	7.88298e+06	8.09911e+06	7.90747e+06	1.23237e+07	9.11485e+06
M295T748	13S-hydroxyoctadecadienoic acid	295.226	747.5	296.235	4.48469	C18H32O3	[M-H]-	Fatty Acyls	Lineolic acids and derivatives	C14762	Lipid metabolism; Endocrine system	5204-88-6/29623-28-7	HMDB0004667	BioDeepDB	2	neg	2.74744e+08	2.87485e+08	1.2755e+08	2.79571e+08	1.90351e+08	2.20111e+08	2.03983e+08	2.50064e+08	2.53351e+08	3.3741e+08	1.46507e+08	3.4795e+08	2.08299e+08	1.81878e+08	1.88468e+08	1.63118e+08	1.36019e+08	2.02688e+08	2.22551e+08	1.64003e+08	1.22679e+08	1.82687e+08	2.30008e+08	1.54342e+08
M301T749	2-Methoxyestradiol	301.183	749	302.188	5.23271	C19H26O3	[M-H]-	Steroids and steroid derivatives	Estrane steroids	C05302	Lipid metabolism	362-07-2	HMDB0000405	BioDeepDB	2	neg	637942	87168	104857	157613	529972	29897.4	2.59778e+06	8.94641e+06	1.58531e+07	4.7204e+06	1.10242e+07	7.8973e+06	1.2944e+06	732488	1.64918e+06	1.14034e+06	674012	21669.6	9.67089e+06	257345	1.8212e+07	5.884e+06	3.65303e+06	4.16877e+06
M319T776	16(R)-HETE	319.226	775.6	320.235	5.71382	C20H32O3	[M-H]-	Fatty Acyls	Eicosanoids	C14778	Lipid metabolism	183509-22-0	HMDB0004680	BioDeepDB	2	neg	4.07069e+07	4.18859e+07	3.18013e+07	4.52556e+07	7.0263e+06	7.53918e+06	2.41116e+07	7.05045e+06	4.02018e+07	4.12506e+07	3.89582e+07	3.07345e+07	3.29753e+07	9.72799e+06	2.41738e+06	4.25314e+07	9.5897e+06	3.0462e+06	3.67146e+07	1.1234e+07	3.93026e+07	3.83402e+06	3.8626e+07	5.69756e+07
M310T797	11Z-Eicosenoic acid	310.282	796.9	310.287	17.7258	C20H38O2	[M]-	Fatty Acyls	Fatty acids and conjugates	C16526	Lipid metabolism	26764-41-0/5561-99-9	HMDB0002231	BioDeepDB	2	neg	8.72794e+07	7.83915e+07	1.65025e+07	2.91495e+08	4.96142e+07	2.23026e+07	8.06039e+07	2.73833e+08	4.38712e+07	1.5444e+08	4.76866e+07	8.30052e+07	7.93622e+07	2.96151e+07	1.66806e+08	2.84072e+07	4.45706e+07	2.17576e+08	1.06912e+08	5.2923e+07	5.26465e+07	1.3795e+08	1.2331e+08	2.24275e+07
M312T799	Arachidic acid	312.297	799.2	312.303	17.2912	C20H40O2	[M]-	Fatty Acyls	Fatty acids and conjugates	C06425	Lipid metabolism	506-30-9	HMDB0002212	BioDeepDB	2	neg	8.09853e+07	3.91668e+08	1.5603e+08	1.42209e+08	4.61676e+07	3.60401e+07	9.48184e+07	6.78413e+07	2.62152e+07	5.96611e+07	2.98857e+07	3.17393e+07	2.94781e+07	2.3522e+07	3.61464e+07	4.64649e+07	8.8186e+07	2.46777e+07	3.38075e+07	2.73138e+07	2.43962e+07	2.04322e+07	7.07945e+07	1.59267e+07
M334T595	Mitomycin	334.128	594.7	334.128	0.299287	C15H18N4O5	[M]-	Indoles and derivatives	Indolequinones	C06681		50-07-7	HMDB0014450	BioDeepDB	2	neg	250043	363368	1.54853e+06	1.17275e+06	1.69352e+06	611401	1.78067e+06	3.5561e+06	1.81809e+06	1.45929e+06	432788	2.50514e+06	405117	1.33598e+06	2.8488e+06	417246	1.30514e+06	2.04091e+06	3.40756e+06	495040	3.33428e+06	1.89773e+06	2.44344e+06	441000
M315T719_2	Prostaglandin J2	315.195	718.8	334.214	2.56984	C20H30O4	[M-H2O-H]-	Fatty Acyls	Eicosanoids	C05957	Lipid metabolism; Nervous system	60203-57-8	HMDB0002710	MoNA	2	neg	596723	453851	1.04134e+06	1.0438e+06	809987	110183	37873.2	18832.1	21029	662929	65059.3	37821.1	949486	901286	430555	1.88077e+06	1.04085e+06	443183	2.44902e+06	2.21282e+06	2.39838e+06	1.17264e+06	1.73656e+06	2.44591e+06
M333T542_1	12-Keto-leukotriene B4	333.205	541.6	334.214	5.40207	C20H30O4	[M-H]-	Fatty Acyls	Eicosanoids	C05949	Lipid metabolism	136696-10-1	HMDB0004234	BioDeepDB	2	neg	1.93416e+07	1.95048e+07	1.5524e+07	2.65405e+07	1.4366e+07	2.145e+07	1.14432e+07	1.90153e+07	1.88512e+07	1.05558e+07	7.04081e+06	1.61098e+07	5.76713e+06	8.93226e+06	7.97852e+06	7.18756e+06	3.45803e+06	7.86211e+06	4.00287e+06	8.73178e+06	2.22602e+06	1.27245e+07	9.78724e+06	7.37068e+06
M317T787	5-KETE	317.211	786.8	318.219	5.35922	C20H30O3	[M-H]-	Fatty Acyls	Fatty acids and conjugates	C14732	Lipid metabolism	126432-17-5/106154-18-1	HMDB0010217	BioDeepDB	2	neg	2.01366e+07	1.86296e+07	2.38077e+07	1.95341e+07	1.14148e+07	1.54431e+07	2.70721e+07	2.46499e+07	3.50745e+07	2.40927e+07	3.05999e+07	2.0252e+07	1.93153e+07	1.20688e+07	4.66942e+06	2.16078e+07	1.41229e+07	4.86233e+06	1.39115e+07	2.26939e+07	1.75389e+07	1.12852e+07	1.63797e+07	7.49599e+07
M319T744	20-HETE	319.226	743.8	320.235	6.6536	C20H32O3	[M-H]-	Fatty Acyls	Fatty acids and conjugates	C14748	Lipid metabolism; Circulatory system	79551-86-3	HMDB0005998	BioDeepDB	2	neg	4.49567e+06	5.11197e+06	2.88835e+06	9.94854e+06	1.78524e+06	1.17458e+06	7.094e+06	656248	845645	4.25142e+06	527700	2.65189e+06	1.13512e+06	439200	1.84924e+06	1.59175e+06	1.44568e+06	989105	5.60889e+06	1.64021e+06	4.65489e+06	1.24317e+06	1.25075e+06	665048
M323T149_1	Alpha-Lactose	323.097	149.3	342.116	2.81649	C12H22O11	[M-H2O-H]-	Organooxygen compounds	Carbohydrates and carbohydrate conjugates	C00243	Carbohydrate metabolism; Membrane transport; Digestive system	63-42-3	HMDB0000186	BioDeepDB	2	neg	804327	67534	1.11546e+06	88244.6	660916	1.15566e+06	106166	1.75165e+06	152471	201436	1.9103e+06	112872	147570	1.38256e+06	58127.2	1.33629e+06	2.4301e+06	46632.5	118486	2.40275e+06	99553.1	2.10922e+06	1.57763e+06	3.35531e+06
M349T523	Prostaglandin E3	349.2	522.9	350.209	5.44101	C20H30O5	[M-H]-	Fatty Acyls	Eicosanoids	C06439		802-31-3	HMDB0002664	BioDeepDB	2	neg	2.42064e+06	1.57531e+06	2.78236e+06	3.04351e+06	1.90303e+06	2.59684e+06	2.53108e+06	506580	1.28958e+07	5.32565e+06	5.3971e+06	1.42253e+06	6.71397e+06	5.23288e+06	418190	6.33706e+06	5.64539e+06	300742	4.87287e+06	1.29677e+07	1.09216e+06	5.07603e+06	740992	1.08386e+07
M331T748	Adrenic acid	331.263	748.1	332.272	4.60058	C22H36O2	[M-H]-	Fatty Acyls	Fatty acids and conjugates	C16527	Lipid metabolism; Cell growth and death	28874-58-0	HMDB0002226	BioDeepDB	2	neg	4.09714e+08	4.20446e+08	7.13399e+08	1.14147e+08	6.11899e+08	2.06348e+08	2.48019e+08	8.01956e+08	6.93069e+08	1.83279e+08	2.32841e+08	2.32189e+08	2.0429e+07	2.35715e+08	2.89744e+07	1.23368e+07	3.13088e+07	3.60779e+07	1.56353e+08	3.46091e+07	3.95314e+07	1.20324e+08	1.73493e+08	1.39256e+08
M334T543	Prostaglandin B2	334.209	542.7	334.214	17.6537	C20H30O4	[M]-	Fatty Acyls	Eicosanoids	C05954	Lipid metabolism; Nervous system	13367-85-6	HMDB0004236	BioDeepDB	2	neg	2.77905e+06	3.01094e+06	3.62973e+06	2.94191e+06	3.92038e+06	4.39341e+06	2.34331e+06	871561	1.2125e+06	699967	1.72365e+06	892413	5.95928e+06	7.04876e+06	1.48502e+06	6.28398e+06	4.06805e+06	1.18875e+06	335553	985404	349442	397065	535709	49164
M354T98	Xanthohumol	354.148	97.9	354.147	4.23551	C21H22O5	[M]-	Linear 1,3-diarylpropanoids	Chalcones and dihydrochalcones	C16417		6754-58-1	HMDB0037479	BioDeepDB	2	neg	1.81105e+06	1.62552e+06	1.61609e+06	1.89078e+06	376290	909107	1.38529e+06	3.1135e+06	1.80527e+06	2.20101e+06	2.58516e+06	3.08708e+06	1.96354e+06	1.03393e+06	165924	927351	1.64245e+06	37537.9	1.74534e+06	5.05399e+06	210016	1.60902e+06	2.44646e+06	3.23057e+06
M335T794	Hepoxilin B3	335.219	794.2	336.23	10.1426	C20H32O4	[M-H]-	Fatty Acyls	Eicosanoids	C14810	Lipid metabolism	71799-95-6	HMDB0004690	BioDeepDB	2	neg	5.61203e+06	9.56629e+06	3.56079e+06	3.6365e+06	4.20706e+06	4.952e+06	5.07132e+06	3.52628e+06	4.35161e+06	3.36722e+06	5.83781e+06	2.79535e+06	6.12443e+06	6.02154e+06	1.56736e+06	7.94731e+06	7.12489e+06	1.76319e+06	2.01883e+06	5.37253e+06	1.02532e+06	1.10045e+06	2.94118e+06	7.13517e+06
M353T443	Prostaglandin F2a	353.232	443.1	354.241	3.9634	C20H34O5	[M-H]-	Fatty Acyls	Eicosanoids	C00639	Nervous system; Signal transduction; Digestive system; Endocrine system; Lipid metabolism; Signaling molecules and interaction	551-11-1	HMDB0001139	BioDeepDB	2	neg	3.95708e+06	2.02447e+06	2.60823e+06	768133	1.19412e+06	4.5777e+06	6.20397e+06	535754	537278	400941	556936	407073	1.2413e+06	3.8576e+06	330592	2.54291e+06	3.40573e+06	373685	374240	2.21948e+06	307600	432450	2.52307e+06	2.88208e+06
M337T474	11,12-DiHETrE	337.237	474.4	338.246	5.3375	C20H34O4	[M-H]-	Fatty Acyls	Eicosanoids	C14774	Lipid metabolism; Nervous system	192461-95-3/NA	HMDB0002314	BioDeepDB	2	neg	999516	1.31962e+06	1.54582e+06	708786	2.30406e+06	1.17903e+06	883673	1.29344e+06	522654	2.07794e+06	1.12109e+06	1.80767e+06	542928	856594	1.49185e+06	1.50849e+06	499395	1.42603e+06	497346	780346	1.14941e+06	593216	1.05081e+06	710999
M365T404	20-Carboxy-leukotriene B4	365.197	404.5	366.204	0.887193	C20H30O6	[M-H]-	Fatty Acyls	Fatty acids and conjugates	C05950	Lipid metabolism	80434-82-8	HMDB0006059	BioDeepDB	2	neg	7.79157e+06	1.0218e+07	7.86312e+06	5.87738e+06	4.11881e+06	8.47273e+06	5.91758e+06	4.67924e+06	4.34538e+06	3.79605e+06	8.48832e+06	2.50072e+06	9.7134e+06	1.03882e+07	1.10176e+06	9.01537e+06	8.14236e+06	1.37864e+06	8.33856e+06	8.19985e+06	5.62456e+06	9.2916e+06	8.34206e+06	8.46404e+06
M367T747	Perindopril	367.225	747.4	368.231	2.38546	C19H32N2O5	[M-H]-	Carboxylic acids and derivatives	Amino acids, peptides, and analogues	C07706		107133-36-8/82834-16-0	HMDB0014928	BioDeepDB	2	neg	1.76564e+06	4.61019e+06	4.5294e+06	4.70039e+06	5.03428e+06	7.26619e+06	1.52145e+07	1.43607e+07	2.43048e+06	3.35328e+06	5.70728e+06	1.38615e+07	5.52254e+06	1.1333e+07	3.96404e+06	1.94382e+07	5.94016e+06	3.51481e+06	1.08822e+07	2.58044e+06	1.79132e+06	1.168e+07	1.45808e+07	2.76233e+07
M351T493	Lipoxin A4	351.215	492.7	352.225	6.83342	C20H32O5	[M-H]-	Fatty Acyls	Eicosanoids	C06314	Lipid metabolism; Infectious disease: parasitic; Signaling molecules and interaction	89663-86-5	HMDB0004385	BioDeepDB	2	neg	31910.8	28160.7	8128.64	444.252	4863.49	2130.08	9.71872e+06	1.00813e+07	1.63438e+07	1.34342e+07	1.21431e+07	8.11232e+06	7835.8	4920.92	3854.3	30727.2	16878.1	1997.91	4.68668e+06	1.12725e+07	3.59575e+06	3.8409e+06	1.0964e+07	1.15883e+07
M355T433	Prostaglandin F1a	355.247	433.1	356.256	4.7854	C20H36O5	[M-H]-	Fatty Acyls	Eicosanoids	C06475		745-62-0	HMDB0002685	BioDeepDB	2	neg	1.56849e+06	1.57219e+06	1.99965e+06	2.15011e+06	1.13073e+06	2.40503e+06	3.73531e+06	1.81431e+06	1.33736e+06	777334	1.10407e+06	1.72124e+06	595624	855749	1.03704e+06	376303	894934	1.13468e+06	1.44594e+06	1.71258e+06	983020	420245	943223	702445
M365T802	Nervonic acid	365.34	801.9	366.35	6.2955	C24H46O2	[M-H]-	Fatty Acyls	Fatty acids and conjugates	C08323	Lipid metabolism	506-37-6	HMDB0002368	BioDeepDB	2	neg	4.43825e+07	7.38967e+07	1.30182e+08	6.42267e+07	3.6125e+07	4.3563e+07	5.88323e+07	2.82693e+07	3.84208e+07	9.59048e+06	2.29463e+07	7.78142e+06	6.68831e+07	3.73996e+06	4.77927e+06	1.74026e+07	1.12775e+08	2.00804e+07	6.77156e+06	5.21463e+07	1.20408e+07	4.15079e+07	2.3809e+07	3.44845e+07
M367T543	6-Ketoprostaglandin E1	367.222	543.2	368.22	24.9876	C20H32O6	[M-H]-	Fatty Acyls	Eicosanoids	C05962	Lipid metabolism	67786-53-2	HMDB0004241	BioDeepDB	2	neg	573068	663070	673626	502080	480954	53978.9	2.2469e+07	1.52093e+07	8.61654e+06	1.93936e+06	1.65712e+07	9.29873e+06	197029	167805	639305	4.05721e+06	851191	166770	9.29411e+06	2.06169e+07	4.29894e+06	1.98742e+07	1.69692e+07	2.11952e+07
M397T670_1	Mitragynine	397.202	670.1	398.221	29.4093	C23H30N2O4	[M-H]-	Corynanthean-type alkaloids		C09226		6202-22-8/4098-40-2	HMDB0041933	MoNA	2	neg	3.07934e+06	3.19048e+06	3.31675e+06	2.50935e+06	2.80044e+06	3.70114e+06	1.1305e+08	1.28811e+08	1.86022e+08	1.38283e+08	1.33351e+08	1.03445e+08	5.21712e+06	5.57793e+06	1.80055e+06	6.28216e+06	5.11778e+06	2.15528e+06	6.07489e+07	1.61396e+08	4.55027e+07	5.45337e+07	1.27067e+08	2.15498e+08
M399T670_1	Quinacrine	399.198	670.2	399.208	24.2987	C23H30ClN3O	[M]-	Quinolines and derivatives	Benzoquinolines	C07339		83-89-6/NA	HMDB0015235	MoNA	2	neg	4.11459e+06	4.25064e+06	4.88511e+06	1.3396e+06	3.53762e+06	5.78724e+06	2.41074e+06	9.34754e+06	7.13578e+06	1.97893e+06	2.80455e+06	1.48075e+06	4.08317e+06	6.04885e+06	911877	5.02129e+06	5.19569e+06	840888	2.23972e+06	3.37132e+06	1.34806e+06	1.76984e+06	2.1342e+06	6.8957e+06
M401T482_1	Cortisone acetate	401.198	482	402.204	3.48955	C23H30O6	[M-H]-	Steroids and steroid derivatives	Pregnane steroids	C08173		50-04-4	HMDB0015459	BioDeepDB	2	neg	1.749e+06	1.79824e+06	1.75451e+06	1.16284e+06	1.6054e+06	2.16866e+06	3.42539e+06	3.62097e+06	940778	1.17632e+06	1.79362e+06	1.96827e+06	810990	1.04276e+06	1.20917e+06	944209	1.20057e+06	1.16615e+06	3.82308e+06	1.72865e+06	1.82531e+06	1.19633e+06	4.54578e+06	5.58694e+06
M452T695	Repaglinide	452.263	695.1	452.267	10.6133	C27H36N2O4	[M]-	Piperidines	Phenylpiperidines	C07670		135062-02-1/NA	HMDB0015048	BioDeepDB	2	neg	205315	160897	642551	2.24237e+06	274874	150465	1.32961e+06	1.39508e+07	1.95289e+07	5.47089e+06	1.98487e+07	7.05718e+06	324053	294437	688101	496355	208972	837011	3.1769e+07	6.3107e+06	7.24028e+06	7.91602e+06	1.98837e+06	7.06141e+06
M465T814_2	Cholesterol sulfate	465.302	814.5	466.312	5.58777	C27H46O4S	[M-H]-	Steroids and steroid derivatives	Cholestane steroids	C18043	Lipid metabolism	1256-86-6	HMDB0000653	BioDeepDB	2	neg	3.15018e+10	1.66639e+10	2.36409e+10	4.55031e+10	1.09411e+10	5.16846e+10	1.59423e+10	5.04312e+10	8.8086e+09	3.11943e+10	2.99539e+10	7.59972e+09	2.92148e+10	4.61418e+10	2.99482e+10	1.89536e+10	4.74121e+10	2.12068e+10	8.14691e+09	8.79011e+10	2.9356e+10	9.24747e+09	4.38705e+10	1.28289e+11
M499T650	Mupirocin	499.306	649.5	500.298	29.0403	C26H44O9	[M-H]-	Fatty Acyls	Fatty acids and conjugates	C11758		12650-69-0	HMDB0014554	BioDeepDB	2	neg	1.45882e+06	1.70587e+06	1.75149e+06	1.19903e+06	1.31589e+06	1.36994e+06	2.58324e+06	2.19812e+06	1.46284e+06	1.14843e+06	1.24097e+06	1.36492e+06	2.67067e+06	4.96767e+06	1.05307e+06	1.1794e+06	1.12488e+06	835705	901541	1.79143e+06	638358	1.85799e+06	1.33672e+06	713824
M515T666_2	Probucol	515.305	665.6	516.31	4.41681	C31H48O2S2	[M-H]-	Benzene and substituted derivatives	Phenylpropanes	C07373		23288-49-5	HMDB0015537	BioDeepDB	2	neg	5.59656e+06	902805	9.57883e+06	3.92762e+07	1.10064e+06	2.05875e+07	5.89618e+07	5.1793e+07	4.58842e+07	1.35571e+07	1.64898e+07	7.11466e+06	191686	282564	2.37819e+07	1.20189e+08	2.34443e+06	3.39699e+06	1.93657e+06	1.07143e+08	174344	553009	4.57294e+07	8.3464e+07
M503T105	Maltotriose	503.159	105.4	504.169	5.61254	C18H32O16	[M-H]-	Organooxygen compounds	Carbohydrates and carbohydrate conjugates	C01835	Membrane transport; Digestive system	1109-28-0	HMDB0001262	BioDeepDB	2	neg	5.07101e+06	7.1812e+06	1.94766e+07	4.28172e+07	2.4381e+07	4.25519e+07	4.79014e+07	4.64249e+06	7.28264e+06	3.17886e+06	4.5841e+06	1.00839e+07	1.8399e+07	1.23971e+07	2.8465e+06	1.58771e+07	5.47268e+07	5.63738e+06	440903	2.31559e+07	5.22887e+06	4.05766e+06	2.1182e+07	1.83458e+07
M553T394	D-Pantethine	553.233	393.6	554.244	7.95325	C22H42N4O8S2	[M-H]-	Carboxylic acids and derivatives	Amino acids, peptides, and analogues	C12661		16816-67-4	HMDB0003828	BioDeepDB	2	neg	1.14042e+06	1.4411e+06	3.19695e+06	1.2995e+06	1.03027e+06	1.81479e+06	388843	2.39785e+06	569262	286757	476326	294210	1.2148e+06	1.30526e+06	296164	5.13092e+06	2.54327e+06	262163	317160	336650	538816	2.17089e+06	1.5601e+06	283182
M198T376	Procollagen 5-hydroxy-L-lysine	197.806	375.7		8.8189	C7H13N3O3R2	[M-H]-			C01211	Amino acid metabolism	13204-98-3		BioDeepDB	2	neg	2.22971e+07	2.20634e+07	2.22508e+07	1.00302e+07	1.63075e+07	3.45525e+07	1.43027e+07	1.19756e+07	1.08593e+07	6.93544e+06	1.15402e+07	6.06783e+06	2.43422e+07	2.04246e+07	4.4446e+06	2.03496e+07	2.3441e+07	5.09338e+06	6.54251e+06	2.15929e+07	8.91462e+06	1.59107e+07	1.95571e+07	4.20223e+07
M328T253	Cyclic AMP	328.044	253	329.053	1.25448	C10H12N5O6P	[M-H]-	Purine nucleotides	Cyclic purine nucleotides	C00575	Circulatory system; Endocrine and metabolic disease; Cell growth and death; Signal transduction; Nervous system; Sensory system; Endocrine system; Environmental adaptation; Excretory system; Digestive system; Neurodegenerative disease; Infectious disease: bacterial; Nucleotide metabolism; Substance dependence; Aging; Immune system; Infectious disease: parasitic; Infectious disease: viral	60-92-4	HMDB0000058	BioDeepDB	2	neg	77970.2	59943.5	179635	115027	103567	108998	154982	1.44084e+06	123059	111818	415575	130929	1.84206e+06	1.15686e+06	190510	2.24598e+06	1.11055e+06	185215	639885	1.03434e+06	957068	643831	1.06417e+06	1.80638e+06
M581T595	Biliverdin	581.237	594.7	582.248	4.29563	C33H34N4O6	[M-H]-	Tetrapyrroles and derivatives	Bilirubins	C00500	Metabolism of cofactors and vitamins	114-25-0	HMDB0001008	BioDeepDB	2	neg	2.37718e+06	2.28694e+06	4.7193e+06	3.97636e+06	3.7114e+06	198303	2.21427e+06	478132	116468	115654	73343.7	219825	1.89721e+06	28768.2	381962	1.69605e+06	423860	258135	1.07446e+06	84326.9	794135	418046	1.26854e+06	1.6135e+06
M144T502	1H-Indole-3-carboxaldehyde	144.043	501.8	145.053	16.5773	C9H7NO	[M-H]-	Indoles and derivatives	Indoles	C08493		487-89-8	HMDB0029737	MoNA	2	neg	7.39055e+07	8.34941e+07	2.5116e+08	6.9661e+07	7.42182e+07	7.78442e+07	9.00925e+07	4.52535e+07	7.75729e+07	5.68603e+07	1.01597e+08	1.108e+07	1.03952e+08	1.67656e+08	8.59354e+06	1.45441e+08	1.29127e+08	9.84391e+06	9.90009e+06	9.83773e+07	3.19709e+07	1.2032e+07	5.43826e+07	1.00753e+08
M129T82	Citramalic acid	129.018	81.6	148.037	9.37857	C5H8O5	[M-H2O-H]-	Fatty Acyls	Fatty acids and conjugates	C00815		597-44-4/2306-22-1	HMDB0000426	MoNA	2	neg	3.35682e+06	9.18431e+06	1.42091e+07	1.25939e+07	9.39706e+06	1.01139e+07	5.70106e+06	4.91963e+06	1.95429e+06	5.69892e+06	203407	1.4269e+06	6.67831e+06	4.38435e+06	4.48045e+06	9.04446e+06	1.51278e+07	8.75961e+06	3.7762e+06	1.15026e+07	2.05833e+06	6.16587e+06	4.2128e+06	1.04251e+06
M129T279_1	4-Acetylbutyrate	129.053	278.8	130.063	21.8374	C6H10O3	[M-H]-	Fatty Acyls	Fatty acids and conjugates	C02129		3128-06-1/NA	HMDB0061881	MoNA	2	neg	1.35373e+08	1.54044e+08	2.9034e+08	2.02417e+08	1.13339e+08	4.21949e+08	1.81726e+08	6.88316e+07	9.27872e+07	1.65522e+08	4.10223e+07	1.02782e+08	2.27892e+08	9.12255e+08	2.83858e+07	5.73531e+08	6.423e+08	4.20132e+07	1.91234e+07	1.25855e+08	1.04795e+08	6.56266e+07	1.81286e+08	3.33389e+08
M131T250_1	6-Hydroxyhexanoic acid	131.069	249.7	132.079	17.7311	C6H12O3	[M-H]-	Hydroxy acids and derivatives	Medium-chain hydroxy acids and derivatives	C06103		1191-25-9	HMDB0012843	MoNA	2	neg	1.45215e+08	2.17538e+08	5.092e+08	9.14921e+08	2.40344e+08	3.66375e+08	1.99284e+08	3.15209e+08	6.83258e+07	1.17582e+08	5.75591e+07	6.81725e+07	2.53366e+08	1.37695e+08	1.27764e+08	3.25225e+08	5.1409e+08	1.70862e+08	8.21014e+07	3.90517e+08	1.57679e+08	1.3176e+08	1.24622e+08	2.79551e+08
M134T250	Adenine	134.045	250.1	135.054	15.8093	C5H5N5	[M-H]-	Imidazopyrimidines	Purines and purine derivatives	C00147	Nucleotide metabolism	73-24-5	HMDB0000034	MoNA	2	neg	8.47271e+06	1.48075e+07	1.97152e+07	9.46405e+06	1.41117e+07	1.82882e+07	1.99147e+07	3.6074e+07	3.86228e+07	3.94322e+07	7.21724e+07	4.63352e+07	2.72836e+07	1.71569e+07	1.13113e+07	2.14417e+07	5.28123e+06	1.0835e+07	3.615e+07	3.01566e+07	7.56672e+06	2.09462e+07	1.9458e+07	1.31513e+07
M135T450	Phenylacetic acid	135.043	449.5	136.052	13.5068	C8H8O2	[M-H]-	Benzene and substituted derivatives		C07086	Amino acid metabolism	103-82-2	HMDB0000209	MoNA	2	neg	2.46358e+06	2.24687e+06	2.12407e+06	2.92347e+06	2.2792e+06	3.16824e+06	3.0476e+06	1.98493e+06	3.39832e+06	3.95651e+06	2.16361e+06	3.74883e+06	2.2341e+06	1.89373e+06	3.74978e+06	2.04571e+06	2.7739e+06	1.99805e+06	3.80883e+06	2.62327e+06	8.31774e+06	3.85005e+06	3.10602e+06	1.63796e+06
M145T151	1,5-Anhydrosorbitol	145.048	151	164.069	11.0997	C6H12O5	[M-H2O-H]-	Organooxygen compounds	Carbohydrates and carbohydrate conjugates	C07326		154-58-5	HMDB0002712	MoNA	2	neg	2.48237e+06	2.43228e+06	4.44247e+06	7.99181e+06	3.12624e+06	2.92512e+06	2.33525e+06	2.88816e+06	2.87627e+06	5.24067e+06	3.12257e+06	6.00557e+06	2.76814e+06	5.8686e+06	2.12429e+06	2.91835e+06	3.4277e+06	1.56941e+06	4.39582e+06	346507	3.20773e+06	2.17507e+06	9.33692e+06	1.73779e+06
M171T725	Capric acid	171.137	725.4	172.146	11.2424	C10H20O2	[M-H]-	Fatty Acyls	Fatty acids and conjugates	C01571	Lipid metabolism	334-48-5	HMDB0000511	MoNA	2	neg	3.70315e+06	3.05744e+06	186577	5.85898e+06	2.65427e+06	34684.2	264516	111759	428881	4.23249e+06	3.6302e+06	4.45535e+06	3.77814e+06	1.74049e+06	1.10785e+07	394783	360725	1.16305e+07	6.97768e+06	2.63557e+06	1.13815e+07	6.74402e+06	8.48387e+06	241625
M179T537	4-Hydroxyphenylpyruvic acid	179.033	536.7	180.042	10.5161	C9H8O4	[M-H]-	Benzene and substituted derivatives	Phenylpyruvic acid derivatives	C01179	Amino acid metabolism; Metabolism of cofactors and vitamins	156-39-8	HMDB0000707	MoNA	2	neg	1.23227e+07	1.66554e+07	2.21297e+07	5.09083e+07	1.49776e+07	1.24952e+07	2.0189e+07	8.88118e+06	1.12478e+07	1.22021e+07	1.14759e+07	1.07731e+07	1.28107e+07	7.45062e+06	1.47167e+06	2.07792e+07	3.33753e+07	1.32968e+07	7.3288e+06	2.40839e+07	1.47533e+06	7.86436e+06	9.86275e+06	2.19168e+07
M179T308	Nicotinuric acid	179.044	308.4	180.054	9.58486	C8H8N2O3	[M-H]-	Carboxylic acids and derivatives	Amino acids, peptides, and analogues	C05380	Metabolism of cofactors and vitamins	583-08-4	HMDB0003269	MoNA	2	neg	1.34623e+06	4.2075e+06	1.24598e+06	5.43131e+06	1.41008e+06	559668	2.3549e+06	2.79023e+06	4.43254e+06	861306	876992	1.26153e+07	5.61413e+06	800654	1.4257e+06	1.23078e+06	1.23771e+06	1.70422e+06	1.2609e+07	926342	1.1041e+07	3.82995e+06	5.14871e+06	769277
M185T772	Undecanoic acid	185.153	772.5	186.162	9.743	C11H22O2	[M-H]-	Fatty Acyls	Fatty acids and conjugates	C17715		112-37-8	HMDB0000947	MoNA	2	neg	1.58363e+06	5.55786e+06	3.80765e+06	7.74444e+06	4.0356e+06	2.1355e+06	7.88598e+06	5.2228e+06	2.43485e+06	3.2069e+06	3.85945e+06	3.61954e+06	6.97924e+06	979730	6.50839e+06	2.97586e+06	8.33007e+06	2.04826e+07	1.59316e+07	5.67786e+06	1.72681e+07	6.39518e+06	1.89919e+07	1.21968e+07
M202T587	Indolepyruvate	202.049	587.2	203.058	8.03764	C11H9NO3	[M-H]-	Indoles and derivatives	Indolyl carboxylic acids and derivatives	C00331	Amino acid metabolism	35656-49-6/392-12-1	HMDB0060484	MoNA	2	neg	3.30016e+06	2.95484e+06	2.42271e+06	2.25355e+06	3.04807e+06	2.23983e+06	2.23945e+06	2.73722e+06	2.86137e+06	2.19088e+06	3.48469e+06	2.95656e+06	2.68238e+06	2.63113e+06	139970	1.7922e+06	3.0618e+06	350328	2.64551e+06	3.22571e+06	3.01739e+06	2.6303e+06	4.74758e+06	3.71158e+06
M223T308_2	Sinapic acid	223.06	307.6	224.069	6.26506	C11H12O5	[M-H]-	Cinnamic acids and derivatives	Hydroxycinnamic acids and derivatives	C00482		530-59-6/530-59-6 7362-37-0/7362-37-0	HMDB0032616	MoNA	2	neg	1.07909e+06	1.20598e+06	1.58788e+06	3.1823e+06	859006	1.39898e+06	1.04316e+06	2.34883e+06	2.65623e+06	2.91391e+06	2.0225e+06	2.29892e+06	1.18645e+06	1.63857e+06	2.87374e+06	1.88399e+06	91295	2.94368e+06	1.5391e+06	834129	109198	2.98946e+06	1.7218e+06	639769
M243T150	Pseudouridine	243.061	149.6	244.07	6.68146	C9H12N2O6	[M-H]-	Nucleoside and nucleotide analogues		C02067	Nucleotide metabolism	1445-07-4	HMDB0000767	MoNA	2	neg	3.79024e+06	6.22994e+06	3.37438e+06	7.34001e+06	3.49623e+06	5.03333e+06	9.87521e+06	3.72123e+06	1.71907e+06	1.38564e+07	7.66474e+06	1.02984e+07	6.17646e+06	4.84871e+06	2.77051e+07	9.06804e+06	9.53001e+06	2.48948e+07	2.66726e+07	1.5395e+07	3.29271e+07	1.55701e+07	1.76007e+07	7.92419e+06
M253T320	Arbutin	253.07	319.9	272.09	3.99099	C12H16O7	[M-H2O-H]-	Organooxygen compounds	Carbohydrates and carbohydrate conjugates	C06186	Carbohydrate metabolism	497-76-7	HMDB0029943	MoNA	2	neg	1.65544e+06	1.84013e+06	2.43593e+06	2.8126e+06	1.73987e+06	1.85845e+06	2.58235e+06	4.43802e+06	2.97609e+06	2.03247e+06	2.82123e+06	2.56995e+06	3.07212e+06	1.76085e+06	1.73706e+06	5.39715e+06	3.80308e+06	1.97779e+06	2.41163e+06	4.34917e+06	1.59557e+06	2.79728e+06	3.90633e+06	3.74311e+06
M255T538	(2S)-Liquiritigenin	255.068	538.1	256.074	5.7867	C15H12O4	[M-H]-	Flavonoids	Flavans	C09762		578-86-9	HMDB0029519	MoNA	2	neg	2.02889e+07	1.08616e+07	2.46954e+07	3.84717e+07	468653	515634	1.21722e+07	6.03677e+07	1.10979e+08	7.49819e+07	1.60129e+08	3.37655e+07	1.56359e+07	1.30942e+07	2.35024e+06	1.42879e+07	1.82551e+07	1.83707e+07	1.08869e+08	7.58408e+06	2.87913e+08	2.90199e+07	6.51871e+06	801155
M285T693	Sakuranetin	285.075	692.9	286.084	4.99517	C16H14O5	[M-H]-	Flavonoids	O-methylated flavonoids	C09833		2957-21-3	HMDB0030090	MoNA	2	neg	3.82838e+06	2.99617e+06	5.66717e+06	2.50257e+06	2.79123e+06	4.64202e+06	4.96804e+06	3.14619e+06	2.57184e+06	2.21307e+06	2.49139e+06	911811	2.44016e+06	3.65002e+06	2.60395e+06	5.86048e+06	5.57364e+06	1.14384e+06	1.232e+06	2.75189e+06	976399	2.2823e+06	653698	4.31149e+06
M293T601	Cinchonidine	293.174	601.1	294.173	28.5246	C19H22N2O	[M-H]-	Cinchona alkaloids		C11379		485-71-2	HMDB0030282	MoNA	2	neg	3.57859e+07	3.617e+07	5.90208e+07	6.30692e+07	6.7521e+07	2.98664e+07	3.5809e+07	3.51956e+07	3.88865e+07	5.18041e+07	3.1646e+07	5.18444e+07	2.73361e+07	2.77477e+07	3.47047e+07	4.74782e+07	3.0978e+07	2.78815e+07	2.84988e+07	2.96069e+07	2.65918e+07	2.10271e+07	4.59061e+07	3.3068e+07
M324T87	N-Glycolylneuraminic acid	324.092	87.4	325.101	5.6151	C11H19NO10	[M-H]-	Organooxygen compounds	Carbohydrates and carbohydrate conjugates	C03410	Carbohydrate metabolism	1113-83-3	HMDB0000833	MoNA	2	neg	3.79879e+06	3.07317e+06	4.61252e+06	1.09126e+07	8.32972e+06	5.79575e+06	1.61676e+07	3.0452e+07	2.51413e+07	9.49756e+06	2.95335e+07	2.07151e+06	1.31403e+07	2.00091e+07	2.92342e+08	1.78864e+07	1.9205e+07	6.74331e+07	2.81364e+06	3.81972e+07	3.04549e+07	2.97304e+07	1.88492e+07	5.55194e+07
M314T690	9,10-DHOME	314.24	690.4	314.246	19.4119	C18H34O4	[M]-	Fatty Acyls	Fatty acids and conjugates	C14828	Lipid metabolism	263399-34-4	HMDB0004704	MoNA	2	neg	1.07278e+07	1.47395e+07	1.67945e+07	1.62226e+07	1.84757e+07	2.02631e+07	2.69179e+07	1.97509e+06	4.74656e+06	1.11285e+06	2.76168e+06	2.1454e+06	2.80382e+07	3.36462e+07	3.6946e+06	3.10995e+07	4.83671e+07	4.39873e+06	4.01377e+06	1.02906e+07	673938	1.83812e+06	2.89235e+06	1.90069e+07
M347T433	Gibberellin A53	347.185	433.3	348.194	4.89076	C20H28O5	[M-H]-	Prenol lipids	Diterpenoids	C06094		51576-08-0	HMDB0036895	MoNA	2	neg	1.16385e+06	2.30114e+06	598027	683829	981997	1.69395e+06	1.80636e+06	3.46037e+06	1.07868e+06	2.19735e+06	729505	2.56494e+06	767647	834275	264580	1.37744e+06	1.01011e+06	304767	1.69422e+06	5.67852e+06	676198	1.19901e+06	2.57114e+06	2.90833e+06
M339T801	Behenic acid	339.325	800.6	340.334	5.67008	C22H44O2	[M-H]-	Fatty Acyls	Fatty acids and conjugates	C08281	Lipid metabolism	112-85-6	HMDB0000944	MoNA	2	neg	1.63127e+08	6.05517e+07	7.02614e+06	8.89065e+06	3.43661e+07	8.40007e+06	4.88122e+07	3.69022e+07	1.05895e+08	3.80088e+07	1.20326e+07	2.06532e+08	3.4399e+06	2.30559e+07	7.58634e+06	2.20652e+06	3.07558e+06	7.39998e+06	9.24721e+07	2.57143e+06	9.51118e+07	4.06573e+07	1.26186e+07	2.73949e+06
M369T579	Quassin	369.172	579	388.189	5.39044	C22H28O6	[M-H2O-H]-	Prenol lipids	Terpene lactones	C08778		76-78-8	HMDB0036587	MoNA	2	neg	91041.1	1.1019e+06	455546	556853	577990	630575	921195	701365	577934	65358.7	614283	364669	672754	740841	134017	1.06216e+06	919597	225302	418613	1.65459e+06	84550.3	559415	837957	1.01679e+06
M373T838	Ursodeoxycholic acid	373.272	838.1	392.293	5.65271	C24H40O4	[M-H2O-H]-	Steroids and steroid derivatives	Bile acids, alcohols and derivatives	C07880		128-13-2	HMDB0000946	MoNA	2	neg	3.21271e+07	3.97605e+07	5.04856e+07	8.35552e+07	2.71024e+07	1.22586e+06	1.19055e+08	4.21363e+06	3.8291e+06	1.96763e+06	650862	1.70886e+06	793652	1.59688e+06	2.01239e+07	1.26019e+06	1.08992e+07	1.89325e+07	3.5928e+06	772658	4.08889e+06	754934	5.38863e+06	1.63536e+06
M376T799	Lithocholic acid	376.291	799.1	376.298	18.8684	C24H40O3	[M]-	Lipids and lipid-like molecules	Steroids and steroid derivatives	C03990	Digestive system	434-13-9	HMDB0000761	MoNA	2	neg	7.22954e+07	6.20328e+07	1.46555e+08	1.43248e+08	6.40462e+07	1.35293e+08	1.83599e+08	2.41232e+08	1.9107e+08	1.15953e+08	1.80607e+08	1.32305e+08	1.19944e+08	1.33609e+08	6.28695e+07	2.02286e+08	1.18243e+08	6.74774e+07	1.4019e+08	1.57197e+08	9.50421e+07	2.28609e+08	2.67974e+08	2.7409e+08
M427T647_1	Irbesartan	427.213	646.6	428.233	29.4549	C25H28N6O	[M-H]-	Benzene and substituted derivatives	Biphenyls and derivatives	C07469		138402-11-6	HMDB0015163	MoNA	2	neg	1.06599e+06	2.24392e+06	8.09004e+06	4.75869e+06	4.20426e+06	4.61347e+06	770989	2.02153e+06	1.03963e+06	1.22308e+07	3.7792e+06	1.18132e+06	2.71007e+07	2.40487e+07	1.75919e+06	6.44734e+06	4.64714e+06	1.30925e+06	7.99786e+06	3.78545e+06	2.42771e+06	1.08688e+07	1.81794e+07	3.9512e+06
M135T303	Toluate	135.043	302.5	136.052	12.7663	C8H8O2	[M-H]-	Benzene and substituted derivatives	Benzoic acids and derivatives	C01454		99-94-5	HMDB0029635	mzCloud	2	neg	1.22617e+06	1.78525e+06	8.33776e+06	1.22351e+06	1.71392e+06	1.54483e+06	1.64428e+06	5.67339e+06	9.46264e+06	4.3946e+06	6.3352e+06	5.63584e+06	1.27352e+06	6.46759e+06	1.7795e+06	1.09485e+07	1.89999e+07	1.71746e+06	1.52193e+06	4.82841e+06	1.47284e+06	8.58766e+06	6.68546e+06	4.56485e+06
M151T313	2-Hydroxyphenylacetate	151.038	312.6	152.047	10.0901	C8H8O3	[M-H]-	Benzene and substituted derivatives	Phenylacetic acids	C05852	Amino acid metabolism	614-75-5	HMDB0000669	mzCloud	2	neg	2.28022e+06	6.51353e+06	4.90707e+06	4.10529e+06	2.06906e+06	4.07167e+06	3.05528e+06	1.75436e+06	1.86435e+06	1.19621e+06	1.69046e+06	1.05096e+06	4.54592e+06	3.01013e+06	1.3111e+06	3.51536e+06	3.01448e+06	1.49777e+06	916711	2.73576e+06	2.81431e+06	1.59059e+06	2.29775e+06	2.0238e+06
M241T265	5-Methyl-2'-deoxycytidine	241.106	265.1	241.106	0.414755	C10H15N3O4	[M]-	Pyrimidine nucleosides	Pyrimidine 2'-deoxyribonucleosides	C03592		838-07-3	HMDB0002224	mzCloud	2	neg	1.92026e+06	2.29811e+06	1.57724e+06	2.04873e+06	1.10137e+06	1.74777e+06	2.49744e+06	1.65844e+06	1.80123e+06	1.64179e+06	2.17457e+06	1.74059e+06	1.87417e+06	1.4313e+06	716642	1.75457e+06	1.73979e+06	1.28156e+06	2.85728e+06	2.46482e+06	1.27383e+06	1.75901e+06	1.77915e+06	2.56808e+06
M241T86	D-Glucose 1-phosphate	241.011	86.1	260.03	2.53101	C6H13O9P	[M-H2O-H]-	Organooxygen compounds	Carbohydrates and carbohydrate conjugates	C00103	Carbohydrate metabolism; Lipid metabolism; Endocrine system	59-56-3	HMDB0001586	mzCloud	2	neg	4.67531e+06	6.23217e+06	4.57715e+06	3.85758e+06	1.13663e+07	6.86761e+06	5.90404e+06	1.07883e+07	4.02127e+06	9.50859e+06	5.94818e+06	2.92486e+06	1.64421e+07	5.11352e+06	6.52261e+06	8.60535e+06	6.74767e+06	6.53094e+06	5.07436e+06	7.60649e+06	655441	3.22873e+06	1.18169e+06	6.14678e+06
M259T84	Glucose 6-phosphate	259.022	83.8	260.03	0.550246	C6H13O9P	[M-H]-	Organooxygen compounds	Carbohydrates and carbohydrate conjugates	C00092	Endocrine and metabolic disease; Cancer: overview; Digestive system; Endocrine system; Carbohydrate metabolism; Biosynthesis of other secondary metabolites	56-73-5	HMDB0001401	mzCloud	2	neg	1.27968e+06	1.02995e+06	1.45222e+06	1.13443e+06	1.32302e+06	1.71605e+06	1.6122e+06	1.41846e+06	1.04638e+06	1.08675e+06	957765	723068	1.22489e+06	1.18767e+06	635483	1.80188e+06	1.66667e+06	643928	703547	1.43736e+06	682300	890729	1.0372e+06	1.61757e+06
M285T548	Hexadecanedioate	285.206	547.8	286.214	4.99289	C16H30O4	[M-H]-	Fatty Acyls	Fatty acids and conjugates	C19615		505-54-4	HMDB0000672	mzCloud	2	neg	1.82123e+06	6.29136e+06	1.55634e+07	2.88132e+06	1.96857e+06	2.20408e+06	9.97796e+06	5.98662e+06	1.27648e+07	9.52772e+06	4.77709e+06	8.51376e+06	7.42211e+06	5.67198e+06	4.5282e+06	3.97732e+06	9.01957e+06	4.16929e+06	3.55132e+06	3.91473e+06	8.59964e+06	2.24218e+06	5.56146e+06	4.52605e+06
M335T562	PGA1	335.221	561.8	336.23	6.33612	C20H32O4	[M-H]-	Fatty Acyls	Eicosanoids	C04685		14152-28-4	HMDB0002656	mzCloud	2	neg	3.61458e+06	2.55782e+06	4.54265e+06	5.25729e+06	3.6861e+06	1.14866e+06	2.14382e+06	3.66286e+06	1.20892e+06	5.36223e+06	4.13949e+06	2.97707e+06	4.27646e+06	3.43515e+06	2.81197e+06	1.21972e+07	4.7786e+06	3.67916e+06	3.98846e+06	6.05508e+06	3.96239e+06	2.19005e+06	6.51837e+06	4.09791e+06
M345T616	Corticosterone	345.205	616.4	346.214	4.70444	C21H30O4	[M-H]-	Steroids and steroid derivatives	Hydroxysteroids	C02140	Lipid metabolism; Neurodegenerative disease; Endocrine system	50-22-6	HMDB0001547	mzCloud	2	neg	4.20164e+06	3.772e+06	3.7689e+06	2.53371e+06	3.49395e+06	3.28227e+06	4.86018e+06	4.76015e+06	3.80496e+06	4.63092e+06	4.88317e+06	3.56509e+06	5.01318e+06	3.93791e+06	1.06017e+06	7.49113e+06	4.38374e+06	1.04352e+06	1.4486e+06	7.83184e+06	2.90135e+06	1.86658e+06	2.88153e+06	5.37301e+06
